# Supplementary material for: Chromosome-scale genome assembly provides insights into rye biology, evolution and agronomic potential
Source: Nat Genet. 2021 Mar 18;53(4):564–73. doi: 10.1038/s41588-021-00807-0 (PMC8035072; doi:10.1038/s41588-021-00807-0)
Supplement: Supplementary file 3 — Supplementary Tables 1–34 [file 41588_2021_807_MOESM3_ESM.xlsx]

## Sheet: Supplementary Table 1
Species	Accession	Provider	2C nuclear DNA content [pg]		Genome size [Gbp/1C]	Bonferroni's DNA content grouping *
			Mean	± SD
S. sylvestre	R2446	IPK, Gatersleben, Germany	15.54	0.07	7.6	a
S. vavilovii	R1003	IPK, Gatersleben, Germany	16	0.12	7.82	b
S. cereale	Weining	State Key Laboratory of Plant Cell and Chromosome Engineering, Beijing, China	16.07	0.13	7.86	c
S. cereale	Lo7	KWS SAAT SE, Einbeck, Germany	16.16	0.13	7.9	d
S. strictum	R925	IPK, Gatersleben, Germany	16.22	0.09	7.93	e
S. cereale	Halo	JKI, Sanitz, Germany	16.27	0.14	7.96	f
S. cereale	Aslim-95	Cukurova University, Adana, Turkey	16.27	0.13	7.96	f
S. cereale	Imperial	IPK, Gatersleben, Germany	16.31	0.1	7.98	f
S. cereale x S. montanum	Line 541	West Pomeranian University of Technology, Szczecin, Poland	16.32	0.2	7.98	f
S. cereale	ACE-1	AAFC, Alberta, Canada	32.67	0.22	15.98	g
S. cereale	Dankowskie Złote	SGGW, Warsaw, Poland	16.35	0.1	8	g
S. cereale	Line 318	SGGW, Warsaw, Poland	16.38	0.1	8.01	g
S. cereale	Carokurz	JKI, Sanitz, Germany	16.41	0.07	8.02	h
S. cereale	Lo225	KWS SAAT SE, Einbeck, Germany	16.41	0.09	8.03	h
S. cereale	Puma	University of Saskatchewan, Saskatchewan, Canada	17.39	1.03	8.5	**
Table 1. Flow cytometry on rye lines, results summary
* Bonferroni test was performed based on monoploid genome size (1Cx) data
** Accession S. cereale cv. Puma was excluded from the analysis due to heterogeneity of DNA contents

## Sheet: Supplementary Table 2
	Raw scaffolds	Auto broken	Manually broken	Superscaffolds
Nscaffolds	107580	109744	109774	109204
N50scaffold	22490785	15397608	15163033	26504206
N90scaffolds	1647301	1028536	1025743	1936255
Nmap anchored	1007	1344	1357	909
Pranchored map	0.92581	0.91093	0.910789	0.921334
Nanchored Hi-C	9366	11267	11297	10910
Pranchored Hi-C	0.976852	0.976244	0.976244	0.976604
Npseudomolecules	NA	1650	1661	458
Lpseudomolecules	NA	6361849302	6361166574	6147643761
N50pseudomolecules	NA	16253917	16087999	29450912
NchrUn	NA	108094	108113	108746
N50chrUn	NA	9476	9590	122999
Table 2. Assembly statistics at selected stages of the assembly process. The total length of all scaffolds was 6,724,307,309 bp. N = number, N50/90 = N50/90 statistic, Pr = proportion, L = length. “Map anchored” refers to the number of (super/)scaffolds assigned cM positions on the genetic map, while “anchored Hi-C” refers to all map-anchored scaffolds, plus those associated with a cM position us…

## Sheet: Supplementary Table 3
Sample	Insert Sizes	Sequencing Specifications	Number of libraries	Total Gbp
TruSeq PCR-free PE	450-470 bp	HiSeq 2500, rapid run, v2 flowcell, 2 x 250 bp	2	705.66
TruSeq PCR-free PE	700-800 bp	HiSeq 2500, high output, v4 flowcell, 2 x 150 bp	2	241.16
Nextera MP Gel-plus	1-3 kbp	HiSeq 4000, v1 flowcell, 2 x 150 bp	2	288.29
Nextera MP Gel-plus	3-5 kbp	HiSeq 4000, v1 flowcell, 2 x 150 bp	2	305.9
Nextera MP Gel-plus	5-7 kbp	HiSeq 4000, v1 flowcell, 2 x 150 bp	2	310.32
Table 3. Library and sequencing details for Lo7 MP and PE libraries used in scaffold assembly

## Sheet: Supplementary Table 4
	Library 1	Library 2	Total
Total read pairs	662359193	690547806	1352906999
Total bases	184798214847	192662837874	377461052721
Total read pairs after trimming	660301777	688430919	1348732696
Total bases after trimming	183439623834	191288807770	374728431604
Total mapped read pairs	837111233	807065885	1644177118
Table 4. Primary processing and mapping statistics for Lo7 10X Chromium libraries used in chimera detection. Total mapped read counts are given after filtering with samtools view (Li et al., 2009; flags -q30 -F3332).

## Sheet: Supplementary Table 5 
Sample	Lo7 (HindIII digest)	Lo7 (DpnII digest)	Lo225	Secale vavilovii	Secale strictum	Secale sylvestre
Total read pairs	540687594	373377346	598482526	450528912	467829460	508303284
Total bases	54867448919	37711111946	60733105479	45503420112	47250775460	51338631684
Read pairs after trimming	513365366	348195520	565084246	412528310	424678826	468651904
Bases after trimming	39503063065	29284160101	42978468267	31477030039	31841772657	34977963389
Duplication rate	0.0412904	0.000344115	0.0294284	3.88055e-05	3.03311e-05	3.39247e-05
Reads mapped	49004377	52464832	35013400	25785557	10018708	15571081
Reads assigned to fragment	25843809	42335255	20554929	12874978	5173750	8376883
Paired-end reads	4278995	21376722	3110880	2568914	1361965	1472620
Valid HiC links	21564814	20958533	17444049	10306064	3811785	6904263
Pairs within same fragment	519112	255389	257287	196475	103091	163796
Inter-scaffold links	14967642	5751894	10148162	6618978	2731499	4916376
Intra-scaffold links	6078060	14174581	7038600	3490611	977195	1824091
Table 5. Sequencing and mapping statistics for Hi-C libraries used in the study

## Sheet: Supplementary Table 6 
Chromosome preparation	Raw read pairs	Raw bases
1R	81013809	24628197936
2R	71944824	21871226496
3R	68560487	20842388048
4R	60732470	18462670880
5R	80751986	24548603744
6R	65166087	19810490448
7R	68002384	20672724736
Total	496172047	150836302288
Total after trimming	495810994	150726542176
Total mapped read pairs	424568050
Table 6. Read counts and mapping statistics for CSS read data. Mapped read pair counts given after filtering with samtools view (flags -q30 -F260).

## Sheet: Supplementary Table 7
Molecule data
N	11680193
Total length (bp)	2570560979000
Mean length (bp)	220079
N50 (bp)	216842
Label density (per 100 kb)	10.898
Map assembly
N optigs	5601
Total optig length (bp)	6660184000
Mean optig length (bp)	1189000
N50 (bp)	1671000
Alignment to Lo7 assembly scaffolds
N aligned	5469
Total aligned length (bp)	6248599000
Uniquely aligned length (bp)	6029114000
Uniquely aligned length / total assembly length	0.903911
Table 7. Summary statistics of the optical map assembly and alignment to the Lo7 sequence assembly
Optig stands for optical map contig

## Sheet: Supplementary Table 8
Out of a sample of ~64 Gb of paired-end shotgun reads (first in Rye2_SG470bp_1_ATAGGT_L00M_R*_001.fastq.gz) mapped to the contig set (see note 1, section 1.2)
Description	samtools (v1.9) filter	Percentage
Percent mapped	-F 772	0.996731
Percent mapped in proper pairs	-F 772 -f 2	0.944409
Table 8. Read mapping back to assembly for validation of contig / scaffold contiguity

## Sheet: Supplementary Table 9
Annotation statistics	Complete	HC	LC
Genes	57222	34441	22781
Transcripts	57222	34441	22781
Exons	193073	152231	40842
CDSs	193073	152231	40842
Average gene length	2117	2892	946
Average CDS length	1025	1282	635
Average exon length	303	290	354
Average Intron length	460	470	392															9
Exons per gene	3.37	4.42	1.79
Exons per transcript	3.37	4.42	1.79
Monoexonic genes	25831	10718	15113
Complete transcripts	54841	34441	20400
Start only	534	0	534
Stop only	739	0	739
BUSCO gene space completeness report	Complete %	HC	LC
Complete BUSCOs	98.5 [1419]	96.4 [1388]	5.8 [83]
Complete and single-copy BUSCOs	93.2 [1342]	91.7 [1321]	5.1 [73]
Complete and duplicated BUSCOs	5.3 [77]	4.7 [67]	0.7 [10]
Fragmented BUSCOs	0.8 [11]	0.6 [8]	2.2 [31]
Missing BUSCOs	0.7 [10]	3.0 [44]	92.0 [1326]
Table 9. Statistics describing gene feature annotation of Lo7 pseudomolecules.

## Sheet: Supplementary Table 10
name	family	subfamily	chr	range	pos_start	pos_end	orientation	TSD	age	age_sd
DTC_ScerLo7v1p1p1_Clifford_chr1R-004985_TSD	DTC_Clifford	A	chr1R	4985566-4993587	4985566	4993587	R	TSD=TTG-TTC	NA	NA
DTC_ScerLo7v1p1p1_Clifford_chr1R-006991_TSD	DTC_Clifford	A	chr1R	6991490-7005129	6991490	7005129	F	TSD=AGT-AAT	NA	NA
DTC_ScerLo7v1p1p1_Clifford_chr1R-007714_TSD	DTC_Clifford	A	chr1R	7714893-7729081	7714893	7729081	F	TSD=GAT-GAT	NA	NA
DTC_ScerLo7v1p1p1_Clifford_chr1R-010784_TSD	DTC_Clifford	A	chr1R	10784678-10794383	10784678	10794383	F	TSD=TGG-AGA	NA	NA
DTC_ScerLo7v1p1p1_Clifford_chr1R-011230_TSD	DTC_Clifford	A	chr1R	11230502-11243527	11230502	11243527	R	TSD=CAA-CAA	NA	NA
DTC_ScerLo7v1p1p1_Clifford_chr1R-012263_TSD	DTC_Clifford	A	chr1R	12263281-12275602	12263281	12275602	R	TSD=TGG-TGG	NA	NA
DTC_ScerLo7v1p1p1_Clifford_chr1R-016309_TSD	DTC_Clifford	A	chr1R	16309670-16320280	16309670	16320280	F	TSD=CCC-CCC	NA	NA
DTC_ScerLo7v1p1p1_Clifford_chr1R-018133_TSD	DTC_Clifford	A	chr1R	18133732-18144049	18133732	18144049	R	TSD=GCC-GCC	NA	NA
DTC_ScerLo7v1p1p1_Clifford_chr1R-018202_TSD	DTC_Clifford	A	chr1R	18202185-18212991	18202185	18212991	R	TSD=TAG-TAG	NA	NA
DTC_ScerLo7v1p1p1_Clifford_chr1R-020639_TSD	DTC_Clifford	A	chr1R	20639337-20649299	20639337	20649299	R	TSD=ATA-AGC	NA	NA
DTC_ScerLo7v1p1p1_Clifford_chr1R-021993_TSD	DTC_Clifford	A	chr1R	21993227-22003447	21993227	22003447	R	TSD=ACA-ACA	NA	NA
DTC_ScerLo7v1p1p1_Clifford_chr1R-022205_TSD	DTC_Clifford	A	chr1R	22205569-22213224	22205569	22213224	R	TSD=TGT-AAA	NA	NA
DTC_ScerLo7v1p1p1_Clifford_chr1R-024987_TSD	DTC_Clifford	A	chr1R	24987643-24997446	24987643	24997446	R	TSD=TTG-TTG	NA	NA
DTC_ScerLo7v1p1p1_Clifford_chr1R-025099_TSD	DTC_Clifford	A	chr1R	25099156-25107710	25099156	25107710	F	TSD=AAA-AAA	NA	NA
DTC_ScerLo7v1p1p1_Clifford_chr1R-030326_TSD	DTC_Clifford	A	chr1R	30326485-30339074	30326485	30339074	R	TSD=TAG-TAG	NA	NA
DTC_ScerLo7v1p1p1_Clifford_chr1R-031560_TSD	DTC_Clifford	A	chr1R	31560275-31571822	31560275	31571822	F	TSD=GTA-CAT	NA	NA
DTC_ScerLo7v1p1p1_Clifford_chr1R-033542_TSD	DTC_Clifford	A	chr1R	33542948-33556438	33542948	33556438	F	TSD=TGA-TGA	NA	NA
DTC_ScerLo7v1p1p1_Clifford_chr1R-039069_TSD	DTC_Clifford	A	chr1R	39069778-39078724	39069778	39078724	F	TSD=AAT-TCG	NA	NA
DTC_ScerLo7v1p1p1_Clifford_chr1R-041326_TSD	DTC_Clifford	A	chr1R	41326106-41338272	41326106	41338272	F	TSD=GAG-GAG	NA	NA
DTC_ScerLo7v1p1p1_Clifford_chr1R-042545_TSD	DTC_Clifford	A	chr1R	42545142-42557869	42545142	42557869	R	TSD=ATG-ATG	NA	NA
DTC_ScerLo7v1p1p1_Clifford_chr1R-044703_TSD	DTC_Clifford	A	chr1R	44703920-44712941	44703920	44712941	F	TSD=ATA-GAA	NA	NA
DTC_ScerLo7v1p1p1_Clifford_chr1R-044725_TSD	DTC_Clifford	A	chr1R	44725025-44732745	44725025	44732745	F	TSD=ATA-GAG	NA	NA
DTC_ScerLo7v1p1p1_Clifford_chr1R-049276_TSD	DTC_Clifford	A	chr1R	49276735-49284512	49276735	49284512	R	TSD=AAC-TCC	NA	NA
DTC_ScerLo7v1p1p1_Clifford_chr1R-054443_TSD	DTC_Clifford	A	chr1R	54443938-54454528	54443938	54454528	F	TSD=TCT-TCT	NA	NA
DTC_ScerLo7v1p1p1_Clifford_chr1R-057086_TSD	DTC_Clifford	A	chr1R	57086344-57097187	57086344	57097187	F	TSD=GAG-ATA	NA	NA
DTC_ScerLo7v1p1p1_Clifford_chr1R-058040_TSD	DTC_Clifford	A	chr1R	58040759-58049238	58040759	58049238	F	TSD=CAA-CAA	NA	NA
DTC_ScerLo7v1p1p1_Clifford_chr1R-058158_TSD	DTC_Clifford	A	chr1R	58158429-58170413	58158429	58170413	F	TSD=GGT-GGT	NA	NA
DTC_ScerLo7v1p1p1_Clifford_chr1R-058450_TSD	DTC_Clifford	A	chr1R	58450000-58458763	58450000	58458763	R	TSD=TTC-GGT	NA	NA
DTC_ScerLo7v1p1p1_Clifford_chr1R-061166_TSD	DTC_Clifford	A	chr1R	61166734-61178201	61166734	61178201	F	TSD=GGG-GGG	NA	NA
DTC_ScerLo7v1p1p1_Clifford_chr1R-069102_TSD	DTC_Clifford	A	chr1R	69102223-69112406	69102223	69112406	R	TSD=GAT-TGA	NA	NA
DTC_ScerLo7v1p1p1_Clifford_chr1R-077872_TSD	DTC_Clifford	A	chr1R	77872483-77886035	77872483	77886035	R	TSD=AAC-AAC	NA	NA
DTC_ScerLo7v1p1p1_Clifford_chr1R-089950_TSD	DTC_Clifford	A	chr1R	89950994-89964911	89950994	89964911	R	TSD=CTG-CTG	NA	NA
DTC_ScerLo7v1p1p1_Clifford_chr1R-094779_TSD	DTC_Clifford	A	chr1R	94779077-94791074	94779077	94791074	R	TSD=CAT-CAT	NA	NA
DTC_ScerLo7v1p1p1_Clifford_chr1R-193160_TSD	DTC_Clifford	A	chr1R	193160608-193171727	193160608	193171727	F	TSD=AGG-AGG	NA	NA
DTC_ScerLo7v1p1p1_Clifford_chr1R-394422_TSD	DTC_Clifford	A	chr1R	394422359-394430171	394422359	394430171	F	TSD=ACT-ACT	NA	NA
DTC_ScerLo7v1p1p1_Clifford_chr1R-444504_TSD	DTC_Clifford	A	chr1R	444504046-444516360	444504046	444516360	R	TSD=CCA-TAC	NA	NA
DTC_ScerLo7v1p1p1_Clifford_chr1R-472443_TSD	DTC_Clifford	A	chr1R	472443789-472458236	472443789	472458236	R	TSD=TCA-CCT	NA	NA
DTC_ScerLo7v1p1p1_Clifford_chr1R-475076_TSD	DTC_Clifford	A	chr1R	475076952-475087650	475076952	475087650	R	TSD=TGG-GAC	NA	NA
DTC_ScerLo7v1p1p1_Clifford_chr1R-485875_TSD	DTC_Clifford	A	chr1R	485875978-485885812	485875978	485885812	R	TSD=AAG-AAG	NA	NA
DTC_ScerLo7v1p1p1_Clifford_chr1R-603894_TSD	DTC_Clifford	A	chr1R	603894948-603907508	603894948	603907508	R	TSD=GGA-GGA	NA	NA
DTC_ScerLo7v1p1p1_Clifford_chr1R-617760_TSD	DTC_Clifford	A	chr1R	617760570-617773602	617760570	617773602	R	TSD=CGG-CGG	NA	NA
DTC_ScerLo7v1p1p1_Clifford_chr1R-629947_TSD	DTC_Clifford	A	chr1R	629947873-629959107	629947873	629959107	F	TSD=TGC-CGC	NA	NA
DTC_ScerLo7v1p1p1_Clifford_chr1R-634109_TSD	DTC_Clifford	A	chr1R	634109191-634119371	634109191	634119371	F	TSD=TTA-ACA	NA	NA
DTC_ScerLo7v1p1p1_Clifford_chr1R-640226_TSD	DTC_Clifford	A	chr1R	640226447-640238727	640226447	640238727	R	TSD=CAT-CAT	NA	NA
DTC_ScerLo7v1p1p1_Clifford_chr1R-641444_TSD	DTC_Clifford	A	chr1R	641444373-641458402	641444373	641458402	F	TSD=TGT-TGT	NA	NA
DTC_ScerLo7v1p1p1_Clifford_chr1R-659162_TSD	DTC_Clifford	A	chr1R	659162825-659171095	659162825	659171095	R	TSD=CTT-CTT	NA	NA
DTC_ScerLo7v1p1p1_Clifford_chr1R-660162_TSD	DTC_Clifford	A	chr1R	660162140-660171978	660162140	660171978	R	TSD=CTA-ATA	NA	NA
DTC_ScerLo7v1p1p1_Clifford_chr1R-660689_TSD	DTC_Clifford	A	chr1R	660689159-660699960	660689159	660699960	R	TSD=CCG-CCG	NA	NA
DTC_ScerLo7v1p1p1_Clifford_chr1R-665118_TSD	DTC_Clifford	A	chr1R	665118004-665125492	665118004	665125492	F	TSD=ACT-GAA	NA	NA
DTC_ScerLo7v1p1p1_Clifford_chr1R-665172_TSD	DTC_Clifford	A	chr1R	665172498-665182697	665172498	665182697	R	TSD=AGT-TGG	NA	NA
DTC_ScerLo7v1p1p1_Clifford_chr1R-666153_TSD	DTC_Clifford	A	chr1R	666153877-666162167	666153877	666162167	R	TSD=ATT-ATT	NA	NA
DTC_ScerLo7v1p1p1_Clifford_chr1R-671361_TSD	DTC_Clifford	A	chr1R	671361136-671372536	671361136	671372536	F	TSD=TAA-TAA	NA	NA
DTC_ScerLo7v1p1p1_Clifford_chr1R-680643_TSD	DTC_Clifford	A	chr1R	680643952-680656420	680643952	680656420	F	TSD=TTA-TTA	NA	NA
DTC_ScerLo7v1p1p1_Clifford_chr1R-682736_TSD	DTC_Clifford	A	chr1R	682736237-682751069	682736237	682751069	R	TSD=TAC-TAC	NA	NA
DTC_ScerLo7v1p1p1_Clifford_chr1R-684900_TSD	DTC_Clifford	A	chr1R	684900669-684911841	684900669	684911841	F	TSD=TAA-TAA	NA	NA
DTC_ScerLo7v1p1p1_Clifford_chr1R-685003_TSD	DTC_Clifford	A	chr1R	685003209-685017923	685003209	685017923	F	TSD=CAT-CAT	NA	NA
DTC_ScerLo7v1p1p1_Clifford_chr1R-687555_TSD	DTC_Clifford	A	chr1R	687555714-687567658	687555714	687567658	F	TSD=GTA-GTA	NA	NA
DTC_ScerLo7v1p1p1_Clifford_chr1R-687896_TSD	DTC_Clifford	A	chr1R	687896102-687906075	687896102	687906075	F	TSD=GTG-AAC	NA	NA
DTC_ScerLo7v1p1p1_Clifford_chr1R-689267_TSD	DTC_Clifford	A	chr1R	689267869-689280753	689267869	689280753	F	TSD=ATC-CAT	NA	NA
DTC_ScerLo7v1p1p1_Clifford_chr1R-691069_TSD	DTC_Clifford	A	chr1R	691069820-691082147	691069820	691082147	F	TSD=CTT-CTT	NA	NA
DTC_ScerLo7v1p1p1_Clifford_chr1R-693012_TSD	DTC_Clifford	A	chr1R	693012036-693023756	693012036	693023756	F	TSD=ATA-GAT	NA	NA
DTC_ScerLo7v1p1p1_Clifford_chr1R-695636_TSD	DTC_Clifford	A	chr1R	695636596-695649754	695636596	695649754	R	TSD=TCT-TCT	NA	NA
DTC_ScerLo7v1p1p1_Clifford_chr1R-697318_TSD	DTC_Clifford	A	chr1R	697318695-697331493	697318695	697331493	R	TSD=TGT-TGT	NA	NA
DTC_ScerLo7v1p1p1_Clifford_chr1R-697473_TSD	DTC_Clifford	A	chr1R	697473114-697485934	697473114	697485934	R	TSD=TCA-TCA	NA	NA
DTC_ScerLo7v1p1p1_Clifford_chr1R-704454_TSD	DTC_Clifford	A	chr1R	704454004-704467164	704454004	704467164	R	TSD=ACT-TAT	NA	NA
DTC_ScerLo7v1p1p1_Clifford_chr1R-706175_TSD	DTC_Clifford	A	chr1R	706175808-706190010	706175808	706190010	F	TSD=ATA-ATA	NA	NA
DTC_ScerLo7v1p1p1_Clifford_chr1R-711007_TSD	DTC_Clifford	A	chr1R	711007659-711021082	711007659	711021082	R	TSD=TGT-TGT	NA	NA
DTC_ScerLo7v1p1p1_Clifford_chr1R-711882_TSD	DTC_Clifford	A	chr1R	711882961-711897110	711882961	711897110	R	TSD=CAT-CAT	NA	NA
DTC_ScerLo7v1p1p1_Clifford_chr1R-712107_TSD	DTC_Clifford	A	chr1R	712107025-712120159	712107025	712120159	R	TSD=GGG-AAA	NA	NA
DTC_ScerLo7v1p1p1_Clifford_chr1R-715191_TSD	DTC_Clifford	A	chr1R	715191053-715200087	715191053	715200087	R	TSD=TGT-ATA	NA	NA
DTC_ScerLo7v1p1p1_Clifford_chr1R-716396_TSD	DTC_Clifford	A	chr1R	716396546-716408806	716396546	716408806	F	TSD=ATA-GTA	NA	NA
DTC_ScerLo7v1p1p1_Clifford_chr1R-721059_TSD	DTC_Clifford	A	chr1R	721059986-721071389	721059986	721071389	F	TSD=GAA-GAA	NA	NA
DTC_ScerLo7v1p1p1_Clifford_chr1R-721952_TSD	DTC_Clifford	A	chr1R	721952599-721964301	721952599	721964301	F	TSD=TTG-TTG	NA	NA
DTC_ScerLo7v1p1p1_Clifford_chr1R-723165_TSD	DTC_Clifford	A	chr1R	723165576-723178656	723165576	723178656	R	TSD=GGT-TAA	NA	NA
DTC_ScerLo7v1p1p1_Clifford_chr2R-004024_TSD	DTC_Clifford	A	chr2R	4024469-4033945	4024469	4033945	F	TSD=GAA-AGA	NA	NA
DTC_ScerLo7v1p1p1_Clifford_chr2R-006664_TSD	DTC_Clifford	A	chr2R	6664502-6672984	6664502	6672984	R	TSD=TGG-TGG	NA	NA
DTC_ScerLo7v1p1p1_Clifford_chr2R-008181_TSD	DTC_Clifford	A	chr2R	8181883-8191121	8181883	8191121	R	TSD=ATT-ATT	NA	NA
DTC_ScerLo7v1p1p1_Clifford_chr2R-008473_TSD	DTC_Clifford	A	chr2R	8473983-8483954	8473983	8483954	F	TSD=TTG-TTG	NA	NA
DTC_ScerLo7v1p1p1_Clifford_chr2R-009008_TSD	DTC_Clifford	A	chr2R	9008186-9020346	9008186	9020346	R	TSD=ATC-TTC	NA	NA
DTC_ScerLo7v1p1p1_Clifford_chr2R-009534_TSD	DTC_Clifford	A	chr2R	9534822-9544390	9534822	9544390	F	TSD=CAT-GAA	NA	NA
DTC_ScerLo7v1p1p1_Clifford_chr2R-009546_TSD	DTC_Clifford	A	chr2R	9546855-9560696	9546855	9560696	R	TSD=TAC-AGC	NA	NA
DTC_ScerLo7v1p1p1_Clifford_chr2R-015730_TSD	DTC_Clifford	A	chr2R	15730821-15744155	15730821	15744155	F	TSD=CGA-CGA	NA	NA
DTC_ScerLo7v1p1p1_Clifford_chr2R-017685_TSD	DTC_Clifford	A	chr2R	17685314-17698346	17685314	17698346	F	TSD=TAG-CAT	NA	NA
DTC_ScerLo7v1p1p1_Clifford_chr2R-017715_TSD	DTC_Clifford	A	chr2R	17715102-17725318	17715102	17725318	F	TSD=AAG-TTA	NA	NA
DTC_ScerLo7v1p1p1_Clifford_chr2R-018318_TSD	DTC_Clifford	A	chr2R	18318522-18332504	18318522	18332504	R	TSD=GGT-GGT	NA	NA
DTC_ScerLo7v1p1p1_Clifford_chr2R-018357_TSD	DTC_Clifford	A	chr2R	18357634-18371540	18357634	18371540	R	TSD=CAT-ATG	NA	NA
DTC_ScerLo7v1p1p1_Clifford_chr2R-018433_TSD	DTC_Clifford	A	chr2R	18433265-18445849	18433265	18445849	R	TSD=ATC-ATC	NA	NA
DTC_ScerLo7v1p1p1_Clifford_chr2R-019397_TSD	DTC_Clifford	A	chr2R	19397898-19410124	19397898	19410124	R	TSD=CAA-TAG	NA	NA
DTC_ScerLo7v1p1p1_Clifford_chr2R-020733_TSD	DTC_Clifford	A	chr2R	20733997-20745431	20733997	20745431	F	TSD=TAC-TAC	NA	NA
DTC_ScerLo7v1p1p1_Clifford_chr2R-022898_TSD	DTC_Clifford	A	chr2R	22898116-22908917	22898116	22908917	R	TSD=TAC-TAA	NA	NA
DTC_ScerLo7v1p1p1_Clifford_chr2R-031195_TSD	DTC_Clifford	A	chr2R	31195082-31205805	31195082	31205805	F	TSD=GAG-GAA	NA	NA
DTC_ScerLo7v1p1p1_Clifford_chr2R-034989_TSD	DTC_Clifford	A	chr2R	34989735-35004167	34989735	35004167	F	TSD=AAG-AAG	NA	NA
DTC_ScerLo7v1p1p1_Clifford_chr2R-036295_TSD	DTC_Clifford	A	chr2R	36295842-36309106	36295842	36309106	R	TSD=ATA-CAC	NA	NA
DTC_ScerLo7v1p1p1_Clifford_chr2R-036315_TSD	DTC_Clifford	A	chr2R	36315765-36325128	36315765	36325128	R	TSD=TTC-ATA	NA	NA
DTC_ScerLo7v1p1p1_Clifford_chr2R-037551_TSD	DTC_Clifford	A	chr2R	37551884-37564979	37551884	37564979	F	TSD=TTG-TTG	NA	NA
DTC_ScerLo7v1p1p1_Clifford_chr2R-051067_TSD	DTC_Clifford	A	chr2R	51067950-51080239	51067950	51080239	F	TSD=TAG-TAG	NA	NA
DTC_ScerLo7v1p1p1_Clifford_chr2R-051412_TSD	DTC_Clifford	A	chr2R	51412164-51421889	51412164	51421889	F	TSD=TCC-TCC	NA	NA
DTC_ScerLo7v1p1p1_Clifford_chr2R-059266_TSD	DTC_Clifford	A	chr2R	59266208-59278790	59266208	59278790	F	TSD=ATA-TAA	NA	NA
DTC_ScerLo7v1p1p1_Clifford_chr2R-065387_TSD	DTC_Clifford	A	chr2R	65387465-65398122	65387465	65398122	F	TSD=ACA-ACA	NA	NA
DTC_ScerLo7v1p1p1_Clifford_chr2R-067559_TSD	DTC_Clifford	A	chr2R	67559755-67571893	67559755	67571893	F	TSD=ACA-ACA	NA	NA
DTC_ScerLo7v1p1p1_Clifford_chr2R-067760_TSD	DTC_Clifford	A	chr2R	67760334-67774003	67760334	67774003	F	TSD=GGG-GGG	NA	NA
DTC_ScerLo7v1p1p1_Clifford_chr2R-074818_TSD	DTC_Clifford	A	chr2R	74818682-74832130	74818682	74832130	F	TSD=TAA-TAA	NA	NA
DTC_ScerLo7v1p1p1_Clifford_chr2R-078489_TSD	DTC_Clifford	A	chr2R	78489288-78499256	78489288	78499256	R	TSD=TTG-TTG	NA	NA
DTC_ScerLo7v1p1p1_Clifford_chr2R-086071_TSD	DTC_Clifford	A	chr2R	86071916-86083916	86071916	86083916	F	TSD=GAA-TAA	NA	NA
DTC_ScerLo7v1p1p1_Clifford_chr2R-087302_TSD	DTC_Clifford	A	chr2R	87302669-87314044	87302669	87314044	F	TSD=ACT-ACT	NA	NA
DTC_ScerLo7v1p1p1_Clifford_chr2R-120078_TSD	DTC_Clifford	A	chr2R	120078359-120091804	120078359	120091804	F	TSD=CGT-CGT	NA	NA
DTC_ScerLo7v1p1p1_Clifford_chr2R-125856_TSD	DTC_Clifford	A	chr2R	125856578-125866124	125856578	125866124	R	TSD=TTC-TTC	NA	NA
DTC_ScerLo7v1p1p1_Clifford_chr2R-153072_TSD	DTC_Clifford	A	chr2R	153072021-153085595	153072021	153085595	R	TSD=TAG-TAG	NA	NA
DTC_ScerLo7v1p1p1_Clifford_chr2R-180258_TSD	DTC_Clifford	A	chr2R	180258955-180270875	180258955	180270875	F	TSD=TTA-TTA	NA	NA
DTC_ScerLo7v1p1p1_Clifford_chr2R-228810_TSD	DTC_Clifford	A	chr2R	228810832-228823771	228810832	228823771	F	TSD=TTG-TTG	NA	NA
DTC_ScerLo7v1p1p1_Clifford_chr2R-279764_TSD	DTC_Clifford	A	chr2R	279764378-279773765	279764378	279773765	R	TSD=TTA-ATA	NA	NA
DTC_ScerLo7v1p1p1_Clifford_chr2R-603872_TSD	DTC_Clifford	A	chr2R	603872998-603886879	603872998	603886879	R	TSD=GGC-GGC	NA	NA
DTC_ScerLo7v1p1p1_Clifford_chr2R-616558_TSD	DTC_Clifford	A	chr2R	616558447-616570931	616558447	616570931	F	TSD=TGA-TGA	NA	NA
DTC_ScerLo7v1p1p1_Clifford_chr2R-619119_TSD	DTC_Clifford	A	chr2R	619119568-619130403	619119568	619130403	F	TSD=ATA-ATA	NA	NA
DTC_ScerLo7v1p1p1_Clifford_chr2R-619474_TSD	DTC_Clifford	A	chr2R	619474771-619488021	619474771	619488021	R	TSD=ATG-TGG	NA	NA
DTC_ScerLo7v1p1p1_Clifford_chr2R-739564_TSD	DTC_Clifford	A	chr2R	739564682-739573867	739564682	739573867	F	TSD=TCT-AGA	NA	NA
DTC_ScerLo7v1p1p1_Clifford_chr2R-779199_TSD	DTC_Clifford	A	chr2R	779199027-779210357	779199027	779210357	F	TSD=AAG-GAG	NA	NA
DTC_ScerLo7v1p1p1_Clifford_chr2R-779417_TSD	DTC_Clifford	A	chr2R	779417347-779429464	779417347	779429464	R	TSD=TAA-TAA	NA	NA
DTC_ScerLo7v1p1p1_Clifford_chr2R-788166_TSD	DTC_Clifford	A	chr2R	788166819-788176371	788166819	788176371	F	TSD=TTT-AGA	NA	NA
DTC_ScerLo7v1p1p1_Clifford_chr2R-798404_TSD	DTC_Clifford	A	chr2R	798404798-798417011	798404798	798417011	F	TSD=CCG-CCG	NA	NA
DTC_ScerLo7v1p1p1_Clifford_chr2R-800286_TSD	DTC_Clifford	A	chr2R	800286854-800302159	800286854	800302159	F	TSD=GAG-GAG	NA	NA
DTC_ScerLo7v1p1p1_Clifford_chr2R-800741_TSD	DTC_Clifford	A	chr2R	800741100-800750329	800741100	800750329	F	TSD=ATG-ATG	NA	NA
DTC_ScerLo7v1p1p1_Clifford_chr2R-801130_TSD	DTC_Clifford	A	chr2R	801130715-801140508	801130715	801140508	R	TSD=CAT-CAT	NA	NA
DTC_ScerLo7v1p1p1_Clifford_chr2R-804304_TSD	DTC_Clifford	A	chr2R	804304115-804315784	804304115	804315784	R	TSD=TTG-TTG	NA	NA
DTC_ScerLo7v1p1p1_Clifford_chr2R-804355_TSD	DTC_Clifford	A	chr2R	804355679-804369387	804355679	804369387	F	TSD=TAT-AAA	NA	NA
DTC_ScerLo7v1p1p1_Clifford_chr2R-809226_TSD	DTC_Clifford	A	chr2R	809226606-809239271	809226606	809239271	R	TSD=TAC-TCA	NA	NA
DTC_ScerLo7v1p1p1_Clifford_chr2R-812083_TSD	DTC_Clifford	A	chr2R	812083843-812098019	812083843	812098019	F	TSD=CAT-CAT	NA	NA
DTC_ScerLo7v1p1p1_Clifford_chr2R-812372_TSD	DTC_Clifford	A	chr2R	812372718-812383412	812372718	812383412	F	TSD=AAG-TGG	NA	NA
DTC_ScerLo7v1p1p1_Clifford_chr2R-813831_TSD	DTC_Clifford	A	chr2R	813831694-813844783	813831694	813844783	F	TSD=GAT-GAT	NA	NA
DTC_ScerLo7v1p1p1_Clifford_chr2R-819481_TSD	DTC_Clifford	A	chr2R	819481203-819488934	819481203	819488934	F	TSD=CAA-TTT	NA	NA
DTC_ScerLo7v1p1p1_Clifford_chr2R-823984_TSD	DTC_Clifford	A	chr2R	823984096-823992817	823984096	823992817	R	TSD=TGT-ATT	NA	NA
DTC_ScerLo7v1p1p1_Clifford_chr2R-824384_TSD	DTC_Clifford	A	chr2R	824384894-824399820	824384894	824399820	F	TSD=AGG-AGG	NA	NA
DTC_ScerLo7v1p1p1_Clifford_chr2R-825371_TSD	DTC_Clifford	A	chr2R	825371988-825384845	825371988	825384845	R	TSD=TAT-TAT	NA	NA
DTC_ScerLo7v1p1p1_Clifford_chr2R-834036_TSD	DTC_Clifford	A	chr2R	834036904-834047073	834036904	834047073	R	TSD=GTA-GTA	NA	NA
DTC_ScerLo7v1p1p1_Clifford_chr2R-834977_TSD	DTC_Clifford	A	chr2R	834977358-834987439	834977358	834987439	F	TSD=CAT-CAT	NA	NA
DTC_ScerLo7v1p1p1_Clifford_chr2R-841700_TSD	DTC_Clifford	A	chr2R	841700645-841714082	841700645	841714082	R	TSD=TTG-TTG	NA	NA
DTC_ScerLo7v1p1p1_Clifford_chr2R-857825_TSD	DTC_Clifford	A	chr2R	857825870-857839667	857825870	857839667	R	TSD=CAT-CAT	NA	NA
DTC_ScerLo7v1p1p1_Clifford_chr2R-863022_TSD	DTC_Clifford	A	chr2R	863022243-863035534	863022243	863035534	F	TSD=TGT-TGT	NA	NA
DTC_ScerLo7v1p1p1_Clifford_chr2R-864786_TSD	DTC_Clifford	A	chr2R	864786575-864794813	864786575	864794813	R	TSD=TCT-CTC	NA	NA
DTC_ScerLo7v1p1p1_Clifford_chr2R-864799_TSD	DTC_Clifford	A	chr2R	864799384-864807923	864799384	864807923	R	TSD=CTC-TAA	NA	NA
DTC_ScerLo7v1p1p1_Clifford_chr2R-866913_TSD	DTC_Clifford	A	chr2R	866913064-866924883	866913064	866924883	F	TSD=CTA-CTA	NA	NA
DTC_ScerLo7v1p1p1_Clifford_chr2R-867553_TSD	DTC_Clifford	A	chr2R	867553330-867566526	867553330	867566526	R	TSD=AAG-AAG	NA	NA
DTC_ScerLo7v1p1p1_Clifford_chr2R-872481_TSD	DTC_Clifford	A	chr2R	872481054-872494433	872481054	872494433	R	TSD=CTT-TAT	NA	NA
DTC_ScerLo7v1p1p1_Clifford_chr2R-872502_TSD	DTC_Clifford	A	chr2R	872502884-872515030	872502884	872515030	F	TSD=AAG-TTT	NA	NA
DTC_ScerLo7v1p1p1_Clifford_chr2R-873007_TSD	DTC_Clifford	A	chr2R	873007653-873018927	873007653	873018927	R	TSD=TTC-CTT	NA	NA
DTC_ScerLo7v1p1p1_Clifford_chr2R-873219_TSD	DTC_Clifford	A	chr2R	873219595-873231450	873219595	873231450	F	TSD=AGA-AGA	NA	NA
DTC_ScerLo7v1p1p1_Clifford_chr2R-874494_TSD	DTC_Clifford	A	chr2R	874494313-874503093	874494313	874503093	F	TSD=CTT-CTT	NA	NA
DTC_ScerLo7v1p1p1_Clifford_chr2R-874708_TSD	DTC_Clifford	A	chr2R	874708245-874717081	874708245	874717081	F	TSD=CCA-CCA	NA	NA
DTC_ScerLo7v1p1p1_Clifford_chr2R-874907_TSD	DTC_Clifford	A	chr2R	874907982-874922199	874907982	874922199	R	TSD=ATG-ATG	NA	NA
DTC_ScerLo7v1p1p1_Clifford_chr2R-876007_TSD	DTC_Clifford	A	chr2R	876007121-876015551	876007121	876015551	R	TSD=AAG-GGT	NA	NA
DTC_ScerLo7v1p1p1_Clifford_chr2R-881068_TSD	DTC_Clifford	A	chr2R	881068234-881078041	881068234	881078041	F	TSD=AAG-TGG	NA	NA
DTC_ScerLo7v1p1p1_Clifford_chr2R-881078_TSD	DTC_Clifford	A	chr2R	881078093-881087188	881078093	881087188	F	TSD=CAA-AAG	NA	NA
DTC_ScerLo7v1p1p1_Clifford_chr2R-882868_TSD	DTC_Clifford	A	chr2R	882868539-882880746	882868539	882880746	F	TSD=TGA-TGA	NA	NA
DTC_ScerLo7v1p1p1_Clifford_chr2R-892610_TSD	DTC_Clifford	A	chr2R	892610334-892621433	892610334	892621433	F	TSD=CTA-AGA	NA	NA
DTC_ScerLo7v1p1p1_Clifford_chr2R-894730_TSD	DTC_Clifford	A	chr2R	894730120-894739932	894730120	894739932	R	TSD=TGA-TGA	NA	NA
DTC_ScerLo7v1p1p1_Clifford_chr2R-896722_TSD	DTC_Clifford	A	chr2R	896722943-896735086	896722943	896735086	F	TSD=GTA-AAT	NA	NA
DTC_ScerLo7v1p1p1_Clifford_chr2R-896844_TSD	DTC_Clifford	A	chr2R	896844890-896856412	896844890	896856412	R	TSD=TAC-ATT	NA	NA
DTC_ScerLo7v1p1p1_Clifford_chr2R-897750_TSD	DTC_Clifford	A	chr2R	897750288-897763496	897750288	897763496	F	TSD=ATA-CAG	NA	NA
DTC_ScerLo7v1p1p1_Clifford_chr2R-898258_TSD	DTC_Clifford	A	chr2R	898258605-898268555	898258605	898268555	R	TSD=TAC-TGA	NA	NA
DTC_ScerLo7v1p1p1_Clifford_chr2R-915291_TSD	DTC_Clifford	A	chr2R	915291529-915303797	915291529	915303797	F	TSD=GAA-TGG	NA	NA
DTC_ScerLo7v1p1p1_Clifford_chr2R-915303_TSD	DTC_Clifford	A	chr2R	915303849-915313563	915303849	915313563	F	TSD=CAA-NNN	NA	NA
DTC_ScerLo7v1p1p1_Clifford_chr2R-918455_TSD	DTC_Clifford	A	chr2R	918455889-918463587	918455889	918463587	R	TSD=CCA-TTA	NA	NA
DTC_ScerLo7v1p1p1_Clifford_chr2R-922089_TSD	DTC_Clifford	A	chr2R	922089996-922100584	922089996	922100584	F	TSD=TGT-CAT	NA	NA
DTC_ScerLo7v1p1p1_Clifford_chr2R-923498_TSD	DTC_Clifford	A	chr2R	923498091-923512109	923498091	923512109	R	TSD=TAG-TTG	NA	NA
DTC_ScerLo7v1p1p1_Clifford_chr2R-926121_TSD	DTC_Clifford	A	chr2R	926121725-926129890	926121725	926129890	R	TSD=GTA-TTG	NA	NA
DTC_ScerLo7v1p1p1_Clifford_chr2R-926389_TSD	DTC_Clifford	A	chr2R	926389232-926404000	926389232	926404000	F	TSD=TGT-TCT	NA	NA
DTC_ScerLo7v1p1p1_Clifford_chr2R-926762_TSD	DTC_Clifford	A	chr2R	926762996-926776689	926762996	926776689	R	TSD=TCA-TCA	NA	NA
DTC_ScerLo7v1p1p1_Clifford_chr2R-929373_TSD	DTC_Clifford	A	chr2R	929373193-929383912	929373193	929383912	R	TSD=TGT-CAA	NA	NA
DTC_ScerLo7v1p1p1_Clifford_chr2R-932655_TSD	DTC_Clifford	A	chr2R	932655039-932666646	932655039	932666646	R	TSD=CAA-CAA	NA	NA
DTC_ScerLo7v1p1p1_Clifford_chr2R-938293_TSD	DTC_Clifford	A	chr2R	938293064-938306078	938293064	938306078	R	TSD=GAG-ATA	NA	NA
DTC_ScerLo7v1p1p1_Clifford_chr2R-938864_TSD	DTC_Clifford	A	chr2R	938864241-938876318	938864241	938876318	F	TSD=TGG-TGG	NA	NA
DTC_ScerLo7v1p1p1_Clifford_chr2R-940194_TSD	DTC_Clifford	A	chr2R	940194169-940205799	940194169	940205799	R	TSD=CCA-TTT	NA	NA
DTC_ScerLo7v1p1p1_Clifford_chr2R-942748_TSD	DTC_Clifford	A	chr2R	942748215-942762032	942748215	942762032	R	TSD=CCA-TTG	NA	NA
DTC_ScerLo7v1p1p1_Clifford_chr2R-942762_TSD	DTC_Clifford	A	chr2R	942762084-942771510	942762084	942771510	R	TSD=CCA-CCA	NA	NA
DTC_ScerLo7v1p1p1_Clifford_chr3R-002175_TSD	DTC_Clifford	A	chr3R	2175975-2188338	2175975	2188338	R	TSD=GAA-GAA	NA	NA
DTC_ScerLo7v1p1p1_Clifford_chr3R-002966_TSD	DTC_Clifford	A	chr3R	2966178-2979769	2966178	2979769	R	TSD=ACG-ACG	NA	NA
DTC_ScerLo7v1p1p1_Clifford_chr3R-012606_TSD	DTC_Clifford	A	chr3R	12606082-12614837	12606082	12614837	R	TSD=ACT-ACT	NA	NA
DTC_ScerLo7v1p1p1_Clifford_chr3R-014381_TSD	DTC_Clifford	A	chr3R	14381787-14395451	14381787	14395451	R	TSD=TCA-TCA	NA	NA
DTC_ScerLo7v1p1p1_Clifford_chr3R-015832_TSD	DTC_Clifford	A	chr3R	15832648-15846405	15832648	15846405	R	TSD=TAG-TAG	NA	NA
DTC_ScerLo7v1p1p1_Clifford_chr3R-016569_TSD	DTC_Clifford	A	chr3R	16569726-16580638	16569726	16580638	R	TSD=TCT-TTA	NA	NA
DTC_ScerLo7v1p1p1_Clifford_chr3R-017308_TSD	DTC_Clifford	A	chr3R	17308995-17321889	17308995	17321889	R	TSD=ATA-ATA	NA	NA
DTC_ScerLo7v1p1p1_Clifford_chr3R-017622_TSD	DTC_Clifford	A	chr3R	17622748-17635627	17622748	17635627	R	TSD=TGT-TGT	NA	NA
DTC_ScerLo7v1p1p1_Clifford_chr3R-018134_TSD	DTC_Clifford	A	chr3R	18134130-18144306	18134130	18144306	F	TSD=GCG-GAA	NA	NA
DTC_ScerLo7v1p1p1_Clifford_chr3R-021124_TSD	DTC_Clifford	A	chr3R	21124637-21136859	21124637	21136859	R	TSD=GAA-GAA	NA	NA
DTC_ScerLo7v1p1p1_Clifford_chr3R-023275_TSD	DTC_Clifford	A	chr3R	23275415-23289540	23275415	23289540	F	TSD=CCC-CCC	NA	NA
DTC_ScerLo7v1p1p1_Clifford_chr3R-027738_TSD	DTC_Clifford	A	chr3R	27738536-27749515	27738536	27749515	R	TSD=TTC-TAG	NA	NA
DTC_ScerLo7v1p1p1_Clifford_chr3R-028475_TSD	DTC_Clifford	A	chr3R	28475228-28488135	28475228	28488135	R	TSD=GCA-GCA	NA	NA
DTC_ScerLo7v1p1p1_Clifford_chr3R-034891_TSD	DTC_Clifford	A	chr3R	34891911-34905616	34891911	34905616	F	TSD=AGT-AAA	NA	NA
DTC_ScerLo7v1p1p1_Clifford_chr3R-035470_TSD	DTC_Clifford	A	chr3R	35470740-35483530	35470740	35483530	F	TSD=TTC-TTC	NA	NA
DTC_ScerLo7v1p1p1_Clifford_chr3R-037446_TSD	DTC_Clifford	A	chr3R	37446645-37454661	37446645	37454661	F	TSD=TTC-CAT	NA	NA
DTC_ScerLo7v1p1p1_Clifford_chr3R-038319_TSD	DTC_Clifford	A	chr3R	38319381-38331778	38319381	38331778	R	TSD=TTG-TTG	NA	NA
DTC_ScerLo7v1p1p1_Clifford_chr3R-038331_TSD	DTC_Clifford	A	chr3R	38331830-38342912	38331830	38342912	R	TSD=CCA-CCA	NA	NA
DTC_ScerLo7v1p1p1_Clifford_chr3R-039448_TSD	DTC_Clifford	A	chr3R	39448869-39461827	39448869	39461827	F	TSD=TAC-TAC	NA	NA
DTC_ScerLo7v1p1p1_Clifford_chr3R-040250_TSD	DTC_Clifford	A	chr3R	40250979-40260869	40250979	40260869	F	TSD=TCA-TCA	NA	NA
DTC_ScerLo7v1p1p1_Clifford_chr3R-041556_TSD	DTC_Clifford	A	chr3R	41556879-41569353	41556879	41569353	F	TSD=AAG-AAG	NA	NA
DTC_ScerLo7v1p1p1_Clifford_chr3R-042923_TSD	DTC_Clifford	A	chr3R	42923264-42938075	42923264	42938075	R	TSD=TAA-TAA	NA	NA
DTC_ScerLo7v1p1p1_Clifford_chr3R-043780_TSD	DTC_Clifford	A	chr3R	43780282-43793412	43780282	43793412	F	TSD=ACA-ACA	NA	NA
DTC_ScerLo7v1p1p1_Clifford_chr3R-044618_TSD	DTC_Clifford	A	chr3R	44618917-44631856	44618917	44631856	F	TSD=ACG-ACG	NA	NA
DTC_ScerLo7v1p1p1_Clifford_chr3R-049751_TSD	DTC_Clifford	A	chr3R	49751071-49764066	49751071	49764066	F	TSD=CAC-CAC	NA	NA
DTC_ScerLo7v1p1p1_Clifford_chr3R-049981_TSD	DTC_Clifford	A	chr3R	49981476-49990074	49981476	49990074	F	TSD=AAG-GTA	NA	NA
DTC_ScerLo7v1p1p1_Clifford_chr3R-052433_TSD	DTC_Clifford	A	chr3R	52433697-52447228	52433697	52447228	F	TSD=CTT-CTT	NA	NA
DTC_ScerLo7v1p1p1_Clifford_chr3R-053873_TSD	DTC_Clifford	A	chr3R	53873422-53881877	53873422	53881877	R	TSD=CTC-TTG	NA	NA
DTC_ScerLo7v1p1p1_Clifford_chr3R-058547_TSD	DTC_Clifford	A	chr3R	58547111-58557300	58547111	58557300	F	TSD=CAA-CTT	NA	NA
DTC_ScerLo7v1p1p1_Clifford_chr3R-068888_TSD	DTC_Clifford	A	chr3R	68888493-68902721	68888493	68902721	R	TSD=AAT-ATC	NA	NA
DTC_ScerLo7v1p1p1_Clifford_chr3R-071297_TSD	DTC_Clifford	A	chr3R	71297485-71308574	71297485	71308574	F	TSD=AAC-AAC	NA	NA
DTC_ScerLo7v1p1p1_Clifford_chr3R-072679_TSD	DTC_Clifford	A	chr3R	72679313-72693605	72679313	72693605	R	TSD=ATA-ATA	NA	NA
DTC_ScerLo7v1p1p1_Clifford_chr3R-088155_TSD	DTC_Clifford	A	chr3R	88155908-88167851	88155908	88167851	R	TSD=TGC-TGC	NA	NA
DTC_ScerLo7v1p1p1_Clifford_chr3R-088462_TSD	DTC_Clifford	A	chr3R	88462885-88476054	88462885	88476054	R	TSD=TGA-TGA	NA	NA
DTC_ScerLo7v1p1p1_Clifford_chr3R-138382_TSD	DTC_Clifford	A	chr3R	138382569-138396720	138382569	138396720	F	TSD=AAC-AAC	NA	NA
DTC_ScerLo7v1p1p1_Clifford_chr3R-159506_TSD	DTC_Clifford	A	chr3R	159506106-159518133	159506106	159518133	F	TSD=TAA-TAA	NA	NA
DTC_ScerLo7v1p1p1_Clifford_chr3R-168208_TSD	DTC_Clifford	A	chr3R	168208303-168219023	168208303	168219023	F	TSD=TCA-CAC	NA	NA
DTC_ScerLo7v1p1p1_Clifford_chr3R-189976_TSD	DTC_Clifford	A	chr3R	189976698-189987574	189976698	189987574	F	TSD=ATA-GTA	NA	NA
DTC_ScerLo7v1p1p1_Clifford_chr3R-190417_TSD	DTC_Clifford	A	chr3R	190417475-190427608	190417475	190427608	F	TSD=CAT-CAT	NA	NA
DTC_ScerLo7v1p1p1_Clifford_chr3R-202193_TSD	DTC_Clifford	A	chr3R	202193425-202205877	202193425	202205877	F	TSD=ATT-ATT	NA	NA
DTC_ScerLo7v1p1p1_Clifford_chr3R-212968_TSD	DTC_Clifford	A	chr3R	212968036-212983278	212968036	212983278	R	TSD=CCA-CCA	NA	NA
DTC_ScerLo7v1p1p1_Clifford_chr3R-324847_TSD	DTC_Clifford	A	chr3R	324847888-324861210	324847888	324861210	R	TSD=CGA-CGA	NA	NA
DTC_ScerLo7v1p1p1_Clifford_chr3R-420654_TSD	DTC_Clifford	A	chr3R	420654833-420665741	420654833	420665741	R	TSD=TTG-TTG	NA	NA
DTC_ScerLo7v1p1p1_Clifford_chr3R-646850_TSD	DTC_Clifford	A	chr3R	646850733-646859582	646850733	646859582	R	TSD=CTC-CGG	NA	NA
DTC_ScerLo7v1p1p1_Clifford_chr3R-660095_TSD	DTC_Clifford	A	chr3R	660095078-660104275	660095078	660104275	R	TSD=TTC-GCT	NA	NA
DTC_ScerLo7v1p1p1_Clifford_chr3R-682416_TSD	DTC_Clifford	A	chr3R	682416752-682429126	682416752	682429126	R	TSD=GTA-GTA	NA	NA
DTC_ScerLo7v1p1p1_Clifford_chr3R-758586_TSD	DTC_Clifford	A	chr3R	758586269-758598431	758586269	758598431	F	TSD=TCC-GAG	NA	NA
DTC_ScerLo7v1p1p1_Clifford_chr3R-758609_TSD	DTC_Clifford	A	chr3R	758609933-758620127	758609933	758620127	F	TSD=TTA-ATC	NA	NA
DTC_ScerLo7v1p1p1_Clifford_chr3R-792703_TSD	DTC_Clifford	A	chr3R	792703622-792716212	792703622	792716212	R	TSD=GGA-GGA	NA	NA
DTC_ScerLo7v1p1p1_Clifford_chr3R-845451_TSD	DTC_Clifford	A	chr3R	845451615-845464165	845451615	845464165	R	TSD=TGT-TGT	NA	NA
DTC_ScerLo7v1p1p1_Clifford_chr3R-871801_TSD	DTC_Clifford	A	chr3R	871801519-871810865	871801519	871810865	R	TSD=CCT-CGT	NA	NA
DTC_ScerLo7v1p1p1_Clifford_chr3R-872562_TSD	DTC_Clifford	A	chr3R	872562682-872574036	872562682	872574036	R	TSD=TTT-GAC	NA	NA
DTC_ScerLo7v1p1p1_Clifford_chr3R-873334_TSD	DTC_Clifford	A	chr3R	873334791-873346058	873334791	873346058	R	TSD=TAA-ATG	NA	NA
DTC_ScerLo7v1p1p1_Clifford_chr3R-891558_TSD	DTC_Clifford	A	chr3R	891558499-891571731	891558499	891571731	R	TSD=CTC-CTC	NA	NA
DTC_ScerLo7v1p1p1_Clifford_chr3R-892838_TSD	DTC_Clifford	A	chr3R	892838601-892852465	892838601	892852465	F	TSD=TCT-TCT	NA	NA
DTC_ScerLo7v1p1p1_Clifford_chr3R-897718_TSD	DTC_Clifford	A	chr3R	897718579-897730824	897718579	897730824	F	TSD=CAT-TAT	NA	NA
DTC_ScerLo7v1p1p1_Clifford_chr3R-897933_TSD	DTC_Clifford	A	chr3R	897933504-897945935	897933504	897945935	F	TSD=GAA-GGA	NA	NA
DTC_ScerLo7v1p1p1_Clifford_chr3R-901355_TSD	DTC_Clifford	A	chr3R	901355438-901367978	901355438	901367978	R	TSD=ACA-ACA	NA	NA
DTC_ScerLo7v1p1p1_Clifford_chr3R-902644_TSD	DTC_Clifford	A	chr3R	902644223-902656375	902644223	902656375	R	TSD=ATT-TAT	NA	NA
DTC_ScerLo7v1p1p1_Clifford_chr3R-920541_TSD	DTC_Clifford	A	chr3R	920541652-920553240	920541652	920553240	F	TSD=CCT-CCT	NA	NA
DTC_ScerLo7v1p1p1_Clifford_chr3R-939929_TSD	DTC_Clifford	A	chr3R	939929155-939941685	939929155	939941685	R	TSD=AGT-AGT	NA	NA
DTC_ScerLo7v1p1p1_Clifford_chr3R-951853_TSD	DTC_Clifford	A	chr3R	951853556-951865231	951853556	951865231	R	TSD=TCA-ATG	NA	NA
DTC_ScerLo7v1p1p1_Clifford_chr4R-002453_TSD	DTC_Clifford	A	chr4R	2453871-2464108	2453871	2464108	R	TSD=AGA-AGA	NA	NA
DTC_ScerLo7v1p1p1_Clifford_chr4R-006758_TSD	DTC_Clifford	A	chr4R	6758808-6766501	6758808	6766501	F	TSD=TTA-ATA	NA	NA
DTC_ScerLo7v1p1p1_Clifford_chr4R-006771_TSD	DTC_Clifford	A	chr4R	6771231-6778938	6771231	6778938	R	TSD=ATA-AAA	NA	NA
DTC_ScerLo7v1p1p1_Clifford_chr4R-006936_TSD	DTC_Clifford	A	chr4R	6936757-6946737	6936757	6946737	R	TSD=CCA-CTA	NA	NA
DTC_ScerLo7v1p1p1_Clifford_chr4R-015232_TSD	DTC_Clifford	A	chr4R	15232035-15245739	15232035	15245739	R	TSD=TCA-TCA	NA	NA
DTC_ScerLo7v1p1p1_Clifford_chr4R-015611_TSD	DTC_Clifford	A	chr4R	15611431-15621842	15611431	15621842	R	TSD=ACA-ACA	NA	NA
DTC_ScerLo7v1p1p1_Clifford_chr4R-023799_TSD	DTC_Clifford	A	chr4R	23799528-23808103	23799528	23808103	F	TSD=AAC-NNN	NA	NA
DTC_ScerLo7v1p1p1_Clifford_chr4R-032361_TSD	DTC_Clifford	A	chr4R	32361412-32372150	32361412	32372150	R	TSD=TCT-CAT	NA	NA
DTC_ScerLo7v1p1p1_Clifford_chr4R-033455_TSD	DTC_Clifford	A	chr4R	33455159-33468572	33455159	33468572	R	TSD=TAC-TAC	NA	NA
DTC_ScerLo7v1p1p1_Clifford_chr4R-058544_TSD	DTC_Clifford	A	chr4R	58544438-58554392	58544438	58554392	F	TSD=GTA-GTA	NA	NA
DTC_ScerLo7v1p1p1_Clifford_chr4R-097152_TSD	DTC_Clifford	A	chr4R	97152086-97161902	97152086	97161902	F	TSD=TCT-TCT	NA	NA
DTC_ScerLo7v1p1p1_Clifford_chr4R-130887_TSD	DTC_Clifford	A	chr4R	130887956-130898156	130887956	130898156	R	TSD=NNN-TAG	NA	NA
DTC_ScerLo7v1p1p1_Clifford_chr4R-200380_TSD	DTC_Clifford	A	chr4R	200380425-200395342	200380425	200395342	F	TSD=ATA-GTC	NA	NA
DTC_ScerLo7v1p1p1_Clifford_chr4R-209499_TSD	DTC_Clifford	A	chr4R	209499422-209512018	209499422	209512018	R	TSD=AAT-AAT	NA	NA
DTC_ScerLo7v1p1p1_Clifford_chr4R-224181_TSD	DTC_Clifford	A	chr4R	224181576-224195142	224181576	224195142	F	TSD=CAC-CAT	NA	NA
DTC_ScerLo7v1p1p1_Clifford_chr4R-373362_TSD	DTC_Clifford	A	chr4R	373362335-373376445	373362335	373376445	F	TSD=ACC-AAA	NA	NA
DTC_ScerLo7v1p1p1_Clifford_chr4R-432756_TSD	DTC_Clifford	A	chr4R	432756017-432769945	432756017	432769945	R	TSD=CAA-CAA	NA	NA
DTC_ScerLo7v1p1p1_Clifford_chr4R-501690_TSD	DTC_Clifford	A	chr4R	501690839-501703095	501690839	501703095	R	TSD=CCA-TAA	NA	NA
DTC_ScerLo7v1p1p1_Clifford_chr4R-511839_TSD	DTC_Clifford	A	chr4R	511839090-511851528	511839090	511851528	R	TSD=TCT-TCT	NA	NA
DTC_ScerLo7v1p1p1_Clifford_chr4R-549623_TSD	DTC_Clifford	A	chr4R	549623164-549634932	549623164	549634932	R	TSD=CTG-CTG	NA	NA
DTC_ScerLo7v1p1p1_Clifford_chr4R-584536_TSD	DTC_Clifford	A	chr4R	584536453-584549271	584536453	584549271	F	TSD=CAT-AAA	NA	NA
DTC_ScerLo7v1p1p1_Clifford_chr4R-595929_TSD	DTC_Clifford	A	chr4R	595929493-595942007	595929493	595942007	F	TSD=GCA-GCA	NA	NA
DTC_ScerLo7v1p1p1_Clifford_chr4R-602662_TSD	DTC_Clifford	A	chr4R	602662699-602670056	602662699	602670056	R	TSD=TAC-TAC	NA	NA
DTC_ScerLo7v1p1p1_Clifford_chr4R-603241_TSD	DTC_Clifford	A	chr4R	603241117-603253882	603241117	603253882	R	TSD=ATT-ATT	NA	NA
DTC_ScerLo7v1p1p1_Clifford_chr4R-606490_TSD	DTC_Clifford	A	chr4R	606490375-606502408	606490375	606502408	R	TSD=ACG-ACG	NA	NA
DTC_ScerLo7v1p1p1_Clifford_chr4R-618377_TSD	DTC_Clifford	A	chr4R	618377700-618386020	618377700	618386020	F	TSD=ATA-AGA	NA	NA
DTC_ScerLo7v1p1p1_Clifford_chr4R-635339_TSD	DTC_Clifford	A	chr4R	635339247-635351774	635339247	635351774	F	TSD=ATA-ATA	NA	NA
DTC_ScerLo7v1p1p1_Clifford_chr4R-649308_TSD	DTC_Clifford	A	chr4R	649308299-649319566	649308299	649319566	R	TSD=GGG-CAT	NA	NA
DTC_ScerLo7v1p1p1_Clifford_chr4R-668022_TSD	DTC_Clifford	A	chr4R	668022358-668036166	668022358	668036166	F	TSD=TAA-TAA	NA	NA
DTC_ScerLo7v1p1p1_Clifford_chr4R-671084_TSD	DTC_Clifford	A	chr4R	671084119-671095483	671084119	671095483	R	TSD=CCA-CCA	NA	NA
DTC_ScerLo7v1p1p1_Clifford_chr4R-681225_TSD	DTC_Clifford	A	chr4R	681225203-681235721	681225203	681235721	R	TSD=TTA-CCT	NA	NA
DTC_ScerLo7v1p1p1_Clifford_chr4R-686663_TSD	DTC_Clifford	A	chr4R	686663429-686677462	686663429	686677462	R	TSD=CAT-CAT	NA	NA
DTC_ScerLo7v1p1p1_Clifford_chr4R-688044_TSD	DTC_Clifford	A	chr4R	688044499-688054384	688044499	688054384	R	TSD=TAT-TAT	NA	NA
DTC_ScerLo7v1p1p1_Clifford_chr4R-692686_TSD	DTC_Clifford	A	chr4R	692686291-692700048	692686291	692700048	R	TSD=ATC-ATC	NA	NA
DTC_ScerLo7v1p1p1_Clifford_chr4R-694543_TSD	DTC_Clifford	A	chr4R	694543969-694551511	694543969	694551511	F	TSD=AGG-AGG	NA	NA
DTC_ScerLo7v1p1p1_Clifford_chr4R-702130_TSD	DTC_Clifford	A	chr4R	702130065-702144124	702130065	702144124	R	TSD=GAT-GAT	NA	NA
DTC_ScerLo7v1p1p1_Clifford_chr4R-703429_TSD	DTC_Clifford	A	chr4R	703429912-703444085	703429912	703444085	R	TSD=TTT-ATA	NA	NA
DTC_ScerLo7v1p1p1_Clifford_chr4R-707710_TSD	DTC_Clifford	A	chr4R	707710897-707724800	707710897	707724800	F	TSD=ATA-AAC	NA	NA
DTC_ScerLo7v1p1p1_Clifford_chr4R-710536_TSD	DTC_Clifford	A	chr4R	710536970-710551586	710536970	710551586	R	TSD=CTA-CTA	NA	NA
DTC_ScerLo7v1p1p1_Clifford_chr4R-715901_TSD	DTC_Clifford	A	chr4R	715901138-715915344	715901138	715915344	F	TSD=TAT-CAT	NA	NA
DTC_ScerLo7v1p1p1_Clifford_chr4R-716559_TSD	DTC_Clifford	A	chr4R	716559043-716571252	716559043	716571252	F	TSD=ATA-ATA	NA	NA
DTC_ScerLo7v1p1p1_Clifford_chr4R-718226_TSD	DTC_Clifford	A	chr4R	718226932-718239550	718226932	718239550	R	TSD=TAG-TAG	NA	NA
DTC_ScerLo7v1p1p1_Clifford_chr4R-719307_TSD	DTC_Clifford	A	chr4R	719307051-719320592	719307051	719320592	R	TSD=GTA-GTA	NA	NA
DTC_ScerLo7v1p1p1_Clifford_chr4R-721649_TSD	DTC_Clifford	A	chr4R	721649463-721664774	721649463	721664774	F	TSD=ACC-ACC	NA	NA
DTC_ScerLo7v1p1p1_Clifford_chr4R-722219_TSD	DTC_Clifford	A	chr4R	722219004-722227380	722219004	722227380	F	TSD=TAG-ACA	NA	NA
DTC_ScerLo7v1p1p1_Clifford_chr4R-722272_TSD	DTC_Clifford	A	chr4R	722272450-722286703	722272450	722286703	F	TSD=GTA-GTA	NA	NA
DTC_ScerLo7v1p1p1_Clifford_chr4R-722381_TSD	DTC_Clifford	A	chr4R	722381953-722389669	722381953	722389669	F	TSD=TGT-GTA	NA	NA
DTC_ScerLo7v1p1p1_Clifford_chr4R-724632_TSD	DTC_Clifford	A	chr4R	724632119-724642959	724632119	724642959	F	TSD=AAA-AAA	NA	NA
DTC_ScerLo7v1p1p1_Clifford_chr4R-724932_TSD	DTC_Clifford	A	chr4R	724932881-724943730	724932881	724943730	R	TSD=CAT-TTG	NA	NA
DTC_ScerLo7v1p1p1_Clifford_chr4R-730276_TSD	DTC_Clifford	A	chr4R	730276406-730288447	730276406	730288447	R	TSD=ATA-ATA	NA	NA
DTC_ScerLo7v1p1p1_Clifford_chr4R-737019_TSD	DTC_Clifford	A	chr4R	737019326-737028087	737019326	737028087	R	TSD=CCA-CCA	NA	NA
DTC_ScerLo7v1p1p1_Clifford_chr4R-737312_TSD	DTC_Clifford	A	chr4R	737312773-737325695	737312773	737325695	F	TSD=TAC-TAC	NA	NA
DTC_ScerLo7v1p1p1_Clifford_chr4R-739757_TSD	DTC_Clifford	A	chr4R	739757305-739766548	739757305	739766548	R	TSD=TCT-TCT	NA	NA
DTC_ScerLo7v1p1p1_Clifford_chr4R-740039_TSD	DTC_Clifford	A	chr4R	740039597-740051123	740039597	740051123	R	TSD=TAC-TAC	NA	NA
DTC_ScerLo7v1p1p1_Clifford_chr4R-741365_TSD	DTC_Clifford	A	chr4R	741365263-741378078	741365263	741378078	F	TSD=CTT-CTT	NA	NA
DTC_ScerLo7v1p1p1_Clifford_chr4R-743640_TSD	DTC_Clifford	A	chr4R	743640116-743649101	743640116	743649101	F	TSD=TAA-TAA	NA	NA
DTC_ScerLo7v1p1p1_Clifford_chr4R-744175_TSD	DTC_Clifford	A	chr4R	744175760-744187479	744175760	744187479	F	TSD=GAC-TAC	NA	NA
DTC_ScerLo7v1p1p1_Clifford_chr4R-747089_TSD	DTC_Clifford	A	chr4R	747089523-747098275	747089523	747098275	R	TSD=GAA-GAA	NA	NA
DTC_ScerLo7v1p1p1_Clifford_chr4R-751196_TSD	DTC_Clifford	A	chr4R	751196402-751209527	751196402	751209527	F	TSD=TTA-ACC	NA	NA
DTC_ScerLo7v1p1p1_Clifford_chr4R-756754_TSD	DTC_Clifford	A	chr4R	756754681-756765317	756754681	756765317	R	TSD=GAG-TAT	NA	NA
DTC_ScerLo7v1p1p1_Clifford_chr4R-757294_TSD	DTC_Clifford	A	chr4R	757294854-757308882	757294854	757308882	F	TSD=GAT-AGA	NA	NA
DTC_ScerLo7v1p1p1_Clifford_chr4R-757435_TSD	DTC_Clifford	A	chr4R	757435164-757445657	757435164	757445657	F	TSD=TAG-TCA	NA	NA
DTC_ScerLo7v1p1p1_Clifford_chr4R-758957_TSD	DTC_Clifford	A	chr4R	758957361-758971861	758957361	758971861	F	TSD=CAT-CAT	NA	NA
DTC_ScerLo7v1p1p1_Clifford_chr4R-759948_TSD	DTC_Clifford	A	chr4R	759948712-759961899	759948712	759961899	F	TSD=TAC-TAC	NA	NA
DTC_ScerLo7v1p1p1_Clifford_chr4R-764843_TSD	DTC_Clifford	A	chr4R	764843972-764856557	764843972	764856557	R	TSD=CCT-CCT	NA	NA
DTC_ScerLo7v1p1p1_Clifford_chr4R-765872_TSD	DTC_Clifford	A	chr4R	765872778-765886950	765872778	765886950	R	TSD=CTA-CTA	NA	NA
DTC_ScerLo7v1p1p1_Clifford_chr4R-766145_TSD	DTC_Clifford	A	chr4R	766145548-766159348	766145548	766159348	R	TSD=TAT-ACA	NA	NA
DTC_ScerLo7v1p1p1_Clifford_chr4R-766830_TSD	DTC_Clifford	A	chr4R	766830718-766844636	766830718	766844636	R	TSD=CAT-CAT	NA	NA
DTC_ScerLo7v1p1p1_Clifford_chr4R-766909_TSD	DTC_Clifford	A	chr4R	766909429-766919336	766909429	766919336	F	TSD=ATA-GAG	NA	NA
DTC_ScerLo7v1p1p1_Clifford_chr4R-766923_TSD	DTC_Clifford	A	chr4R	766923907-766932348	766923907	766932348	F	TSD=GAG-ATA	NA	NA
DTC_ScerLo7v1p1p1_Clifford_chr4R-768847_TSD	DTC_Clifford	A	chr4R	768847856-768857376	768847856	768857376	F	TSD=AAC-CTT	NA	NA
DTC_ScerLo7v1p1p1_Clifford_chr4R-771126_TSD	DTC_Clifford	A	chr4R	771126319-771133974	771126319	771133974	F	TSD=CAC-TGG	NA	NA
DTC_ScerLo7v1p1p1_Clifford_chr4R-776688_TSD	DTC_Clifford	A	chr4R	776688249-776698367	776688249	776698367	R	TSD=TCA-TCA	NA	NA
DTC_ScerLo7v1p1p1_Clifford_chr4R-777196_TSD	DTC_Clifford	A	chr4R	777196247-777204628	777196247	777204628	R	TSD=TTA-CGA	NA	NA
DTC_ScerLo7v1p1p1_Clifford_chr4R-777636_TSD	DTC_Clifford	A	chr4R	777636837-777649995	777636837	777649995	F	TSD=CCA-CCA	NA	NA
DTC_ScerLo7v1p1p1_Clifford_chr4R-778020_TSD	DTC_Clifford	A	chr4R	778020406-778034511	778020406	778034511	R	TSD=GTA-GTA	NA	NA
DTC_ScerLo7v1p1p1_Clifford_chr4R-782667_TSD	DTC_Clifford	A	chr4R	782667660-782675418	782667660	782675418	F	TSD=TGA-TGA	NA	NA
DTC_ScerLo7v1p1p1_Clifford_chr4R-783881_TSD	DTC_Clifford	A	chr4R	783881520-783895238	783881520	783895238	R	TSD=AGG-AGG	NA	NA
DTC_ScerLo7v1p1p1_Clifford_chr4R-785348_TSD	DTC_Clifford	A	chr4R	785348840-785362884	785348840	785362884	R	TSD=GTT-GTT	NA	NA
DTC_ScerLo7v1p1p1_Clifford_chr4R-788425_TSD	DTC_Clifford	A	chr4R	788425187-788433255	788425187	788433255	F	TSD=GCA-GTT	NA	NA
DTC_ScerLo7v1p1p1_Clifford_chr4R-788434_TSD	DTC_Clifford	A	chr4R	788434571-788443859	788434571	788443859	R	TSD=CCT-AAT	NA	NA
DTC_ScerLo7v1p1p1_Clifford_chr4R-791544_TSD	DTC_Clifford	A	chr4R	791544318-791555974	791544318	791555974	R	TSD=ATC-ATC	NA	NA
DTC_ScerLo7v1p1p1_Clifford_chr4R-792083_TSD	DTC_Clifford	A	chr4R	792083350-792095725	792083350	792095725	R	TSD=ATC-ATC	NA	NA
DTC_ScerLo7v1p1p1_Clifford_chr4R-793085_TSD	DTC_Clifford	A	chr4R	793085016-793099339	793085016	793099339	R	TSD=ATA-ATA	NA	NA
DTC_ScerLo7v1p1p1_Clifford_chr4R-793281_TSD	DTC_Clifford	A	chr4R	793281995-793291434	793281995	793291434	F	TSD=ATT-AGA	NA	NA
DTC_ScerLo7v1p1p1_Clifford_chr4R-794819_TSD	DTC_Clifford	A	chr4R	794819491-794832962	794819491	794832962	R	TSD=ATA-ATA	NA	NA
DTC_ScerLo7v1p1p1_Clifford_chr4R-797244_TSD	DTC_Clifford	A	chr4R	797244082-797256360	797244082	797256360	R	TSD=GAG-TCG	NA	NA
DTC_ScerLo7v1p1p1_Clifford_chr4R-797271_TSD	DTC_Clifford	A	chr4R	797271625-797280384	797271625	797280384	F	TSD=CTA-CTA	NA	NA
DTC_ScerLo7v1p1p1_Clifford_chr4R-798454_TSD	DTC_Clifford	A	chr4R	798454649-798466326	798454649	798466326	F	TSD=GCC-GCG	NA	NA
DTC_ScerLo7v1p1p1_Clifford_chr4R-798770_TSD	DTC_Clifford	A	chr4R	798770975-798786094	798770975	798786094	F	TSD=AAG-AAG	NA	NA
DTC_ScerLo7v1p1p1_Clifford_chr4R-800652_TSD	DTC_Clifford	A	chr4R	800652155-800664331	800652155	800664331	R	TSD=TTG-TTG	NA	NA
DTC_ScerLo7v1p1p1_Clifford_chr4R-802279_TSD	DTC_Clifford	A	chr4R	802279706-802292156	802279706	802292156	R	TSD=TAC-ATA	NA	NA
DTC_ScerLo7v1p1p1_Clifford_chr4R-802611_TSD	DTC_Clifford	A	chr4R	802611919-802624718	802611919	802624718	R	TSD=ACC-ATG	NA	NA
DTC_ScerLo7v1p1p1_Clifford_chr4R-802702_TSD	DTC_Clifford	A	chr4R	802702337-802712651	802702337	802712651	R	TSD=CCT-GGT	NA	NA
DTC_ScerLo7v1p1p1_Clifford_chr4R-803778_TSD	DTC_Clifford	A	chr4R	803778989-803786863	803778989	803786863	F	TSD=GTA-GTA	NA	NA
DTC_ScerLo7v1p1p1_Clifford_chr4R-803950_TSD	DTC_Clifford	A	chr4R	803950385-803962887	803950385	803962887	F	TSD=TAA-TAA	NA	NA
DTC_ScerLo7v1p1p1_Clifford_chr4R-805350_TSD	DTC_Clifford	A	chr4R	805350157-805364736	805350157	805364736	F	TSD=AGG-AAA	NA	NA
DTC_ScerLo7v1p1p1_Clifford_chr4R-807380_TSD	DTC_Clifford	A	chr4R	807380990-807393879	807380990	807393879	F	TSD=ATA-ATA	NA	NA
DTC_ScerLo7v1p1p1_Clifford_chr4R-811073_TSD	DTC_Clifford	A	chr4R	811073214-811081132	811073214	811081132	F	TSD=TAG-GTA	NA	NA
DTC_ScerLo7v1p1p1_Clifford_chr4R-811346_TSD	DTC_Clifford	A	chr4R	811346462-811360557	811346462	811360557	F	TSD=AAC-AAC	NA	NA
DTC_ScerLo7v1p1p1_Clifford_chr4R-817668_TSD	DTC_Clifford	A	chr4R	817668302-817680280	817668302	817680280	R	TSD=GCA-GCA	NA	NA
DTC_ScerLo7v1p1p1_Clifford_chr4R-818627_TSD	DTC_Clifford	A	chr4R	818627164-818639276	818627164	818639276	F	TSD=TAC-TAC	NA	NA
DTC_ScerLo7v1p1p1_Clifford_chr4R-820317_TSD	DTC_Clifford	A	chr4R	820317314-820330451	820317314	820330451	F	TSD=TCC-TCC	NA	NA
DTC_ScerLo7v1p1p1_Clifford_chr4R-821469_TSD	DTC_Clifford	A	chr4R	821469684-821484151	821469684	821484151	R	TSD=CTT-CTT	NA	NA
DTC_ScerLo7v1p1p1_Clifford_chr4R-824974_TSD	DTC_Clifford	A	chr4R	824974623-824983378	824974623	824983378	R	TSD=CCA-AAG	NA	NA
DTC_ScerLo7v1p1p1_Clifford_chr4R-825794_TSD	DTC_Clifford	A	chr4R	825794901-825802716	825794901	825802716	F	TSD=CAT-TCA	NA	NA
DTC_ScerLo7v1p1p1_Clifford_chr4R-831811_TSD	DTC_Clifford	A	chr4R	831811061-831821308	831811061	831821308	R	TSD=CTC-CTG	NA	NA
DTC_ScerLo7v1p1p1_Clifford_chr4R-832408_TSD	DTC_Clifford	A	chr4R	832408308-832418557	832408308	832418557	F	TSD=TGT-TGT	NA	NA
DTC_ScerLo7v1p1p1_Clifford_chr4R-838080_TSD	DTC_Clifford	A	chr4R	838080247-838092298	838080247	838092298	R	TSD=GAG-GAG	NA	NA
DTC_ScerLo7v1p1p1_Clifford_chr4R-839403_TSD	DTC_Clifford	A	chr4R	839403174-839415672	839403174	839415672	F	TSD=ACA-ACA	NA	NA
DTC_ScerLo7v1p1p1_Clifford_chr4R-840247_TSD	DTC_Clifford	A	chr4R	840247467-840256676	840247467	840256676	R	TSD=ATA-CAA	NA	NA
DTC_ScerLo7v1p1p1_Clifford_chr4R-845036_TSD	DTC_Clifford	A	chr4R	845036281-845048766	845036281	845048766	R	TSD=AGT-CTA	NA	NA
DTC_ScerLo7v1p1p1_Clifford_chr4R-849044_TSD	DTC_Clifford	A	chr4R	849044492-849056723	849044492	849056723	R	TSD=TAA-TAA	NA	NA
DTC_ScerLo7v1p1p1_Clifford_chr4R-852884_TSD	DTC_Clifford	A	chr4R	852884995-852894212	852884995	852894212	R	TSD=TCA-TTC	NA	NA
DTC_ScerLo7v1p1p1_Clifford_chr4R-852896_TSD	DTC_Clifford	A	chr4R	852896717-852907755	852896717	852907755	R	TSD=TTC-TCA	NA	NA
DTC_ScerLo7v1p1p1_Clifford_chr4R-858076_TSD	DTC_Clifford	A	chr4R	858076612-858090700	858076612	858090700	F	TSD=CCA-CCA	NA	NA
DTC_ScerLo7v1p1p1_Clifford_chr4R-858192_TSD	DTC_Clifford	A	chr4R	858192673-858201631	858192673	858201631	F	TSD=CAT-GTA	NA	NA
DTC_ScerLo7v1p1p1_Clifford_chr4R-858917_TSD	DTC_Clifford	A	chr4R	858917967-858927573	858917967	858927573	R	TSD=CAA-CGA	NA	NA
DTC_ScerLo7v1p1p1_Clifford_chr4R-863476_TSD	DTC_Clifford	A	chr4R	863476786-863487797	863476786	863487797	F	TSD=TTA-TTA	NA	NA
DTC_ScerLo7v1p1p1_Clifford_chr4R-863819_TSD	DTC_Clifford	A	chr4R	863819535-863833254	863819535	863833254	R	TSD=CAC-CAC	NA	NA
DTC_ScerLo7v1p1p1_Clifford_chr4R-864279_TSD	DTC_Clifford	A	chr4R	864279634-864287703	864279634	864287703	F	TSD=ATA-TCA	NA	NA
DTC_ScerLo7v1p1p1_Clifford_chr4R-864349_TSD	DTC_Clifford	A	chr4R	864349164-864364201	864349164	864364201	R	TSD=CTA-CTA	NA	NA
DTC_ScerLo7v1p1p1_Clifford_chr4R-866818_TSD	DTC_Clifford	A	chr4R	866818377-866828718	866818377	866828718	F	TSD=GTT-GTT	NA	NA
DTC_ScerLo7v1p1p1_Clifford_chr4R-866830_TSD	DTC_Clifford	A	chr4R	866830034-866840179	866830034	866840179	R	TSD=CCT-CCT	NA	NA
DTC_ScerLo7v1p1p1_Clifford_chr4R-866909_TSD	DTC_Clifford	A	chr4R	866909548-866918899	866909548	866918899	R	TSD=TTA-GAG	NA	NA
DTC_ScerLo7v1p1p1_Clifford_chr4R-868030_TSD	DTC_Clifford	A	chr4R	868030773-868044363	868030773	868044363	F	TSD=AAC-CCC	NA	NA
DTC_ScerLo7v1p1p1_Clifford_chr4R-870025_TSD	DTC_Clifford	A	chr4R	870025864-870038043	870025864	870038043	R	TSD=TTC-TTC	NA	NA
DTC_ScerLo7v1p1p1_Clifford_chr4R-872107_TSD	DTC_Clifford	A	chr4R	872107850-872120063	872107850	872120063	F	TSD=ACA-ACA	NA	NA
DTC_ScerLo7v1p1p1_Clifford_chr4R-873968_TSD	DTC_Clifford	A	chr4R	873968824-873979013	873968824	873979013	R	TSD=TAA-TAA	NA	NA
DTC_ScerLo7v1p1p1_Clifford_chr4R-876538_TSD	DTC_Clifford	A	chr4R	876538526-876550200	876538526	876550200	F	TSD=CTA-CTA	NA	NA
DTC_ScerLo7v1p1p1_Clifford_chr4R-878822_TSD	DTC_Clifford	A	chr4R	878822819-878833431	878822819	878833431	F	TSD=TAC-GAA	NA	NA
DTC_ScerLo7v1p1p1_Clifford_chr4R-879133_TSD	DTC_Clifford	A	chr4R	879133458-879141597	879133458	879141597	R	TSD=GGT-AGC	NA	NA
DTC_ScerLo7v1p1p1_Clifford_chr4R-879765_TSD	DTC_Clifford	A	chr4R	879765100-879774119	879765100	879774119	R	TSD=TCT-TCT	NA	NA
DTC_ScerLo7v1p1p1_Clifford_chr4R-885198_TSD	DTC_Clifford	A	chr4R	885198477-885210219	885198477	885210219	F	TSD=CCT-CCT	NA	NA
DTC_ScerLo7v1p1p1_Clifford_chr4R-888049_TSD	DTC_Clifford	A	chr4R	888049020-888063587	888049020	888063587	R	TSD=GAA-GAA	NA	NA
DTC_ScerLo7v1p1p1_Clifford_chr4R-889908_TSD	DTC_Clifford	A	chr4R	889908886-889917436	889908886	889917436	R	TSD=TCA-TCA	NA	NA
DTC_ScerLo7v1p1p1_Clifford_chr4R-893772_TSD	DTC_Clifford	A	chr4R	893772893-893781784	893772893	893781784	R	TSD=TTC-CTC	NA	NA
DTC_ScerLo7v1p1p1_Clifford_chr4R-897662_TSD	DTC_Clifford	A	chr4R	897662361-897672398	897662361	897672398	R	TSD=GAC-GAC	NA	NA
DTC_ScerLo7v1p1p1_Clifford_chr4R-899433_TSD	DTC_Clifford	A	chr4R	899433605-899443795	899433605	899443795	F	TSD=TAA-TAA	NA	NA
DTC_ScerLo7v1p1p1_Clifford_chr4R-901408_TSD	DTC_Clifford	A	chr4R	901408926-901422215	901408926	901422215	F	TSD=AAC-AAC	NA	NA
DTC_ScerLo7v1p1p1_Clifford_chr4R-903380_TSD	DTC_Clifford	A	chr4R	903380095-903389938	903380095	903389938	R	TSD=ATT-ACA	NA	NA
DTC_ScerLo7v1p1p1_Clifford_chr4R-903630_TSD	DTC_Clifford	A	chr4R	903630470-903643647	903630470	903643647	R	TSD=CCT-AAC	NA	NA
DTC_ScerLo7v1p1p1_Clifford_chr4R-903648_TSD	DTC_Clifford	A	chr4R	903648530-903658034	903648530	903658034	R	TSD=GTT-CCT	NA	NA
DTC_ScerLo7v1p1p1_Clifford_chr5R-007034_TSD	DTC_Clifford	A	chr5R	7034252-7043924	7034252	7043924	F	TSD=TAC-TAC	NA	NA
DTC_ScerLo7v1p1p1_Clifford_chr5R-007184_TSD	DTC_Clifford	A	chr5R	7184767-7198688	7184767	7198688	F	TSD=AGA-AGA	NA	NA
DTC_ScerLo7v1p1p1_Clifford_chr5R-012690_TSD	DTC_Clifford	A	chr5R	12690902-12704943	12690902	12704943	R	TSD=TCA-TCA	NA	NA
DTC_ScerLo7v1p1p1_Clifford_chr5R-016042_TSD	DTC_Clifford	A	chr5R	16042660-16054107	16042660	16054107	F	TSD=TAG-TAG	NA	NA
DTC_ScerLo7v1p1p1_Clifford_chr5R-023164_TSD	DTC_Clifford	A	chr5R	23164887-23179705	23164887	23179705	F	TSD=TAC-TAC	NA	NA
DTC_ScerLo7v1p1p1_Clifford_chr5R-024492_TSD	DTC_Clifford	A	chr5R	24492318-24502439	24492318	24502439	R	TSD=GTA-TTC	NA	NA
DTC_ScerLo7v1p1p1_Clifford_chr5R-024505_TSD	DTC_Clifford	A	chr5R	24505867-24516512	24505867	24516512	R	TSD=TTC-GTA	NA	NA
DTC_ScerLo7v1p1p1_Clifford_chr5R-027586_TSD	DTC_Clifford	A	chr5R	27586614-27596796	27586614	27596796	F	TSD=TTA-CAT	NA	NA
DTC_ScerLo7v1p1p1_Clifford_chr5R-027601_TSD	DTC_Clifford	A	chr5R	27601514-27609507	27601514	27609507	R	TSD=AAC-ATG	NA	NA
DTC_ScerLo7v1p1p1_Clifford_chr5R-030690_TSD	DTC_Clifford	A	chr5R	30690883-30702783	30690883	30702783	R	TSD=ACG-GTT	NA	NA
DTC_ScerLo7v1p1p1_Clifford_chr5R-046136_TSD	DTC_Clifford	A	chr5R	46136240-46148708	46136240	46148708	R	TSD=AGT-TAT	NA	NA
DTC_ScerLo7v1p1p1_Clifford_chr5R-046223_TSD	DTC_Clifford	A	chr5R	46223139-46235506	46223139	46235506	R	TSD=TAA-TAA	NA	NA
DTC_ScerLo7v1p1p1_Clifford_chr5R-050711_TSD	DTC_Clifford	A	chr5R	50711766-50724361	50711766	50724361	F	TSD=GCA-GCA	NA	NA
DTC_ScerLo7v1p1p1_Clifford_chr5R-098599_TSD	DTC_Clifford	A	chr5R	98599905-98609708	98599905	98609708	F	TSD=AAC-TTC	NA	NA
DTC_ScerLo7v1p1p1_Clifford_chr5R-434426_TSD	DTC_Clifford	A	chr5R	434426393-434439668	434426393	434439668	F	TSD=CTC-CTC	NA	NA
DTC_ScerLo7v1p1p1_Clifford_chr5R-434513_TSD	DTC_Clifford	A	chr5R	434513859-434529085	434513859	434529085	R	TSD=GTG-GTG	NA	NA
DTC_ScerLo7v1p1p1_Clifford_chr5R-505413_TSD	DTC_Clifford	A	chr5R	505413385-505426486	505413385	505426486	F	TSD=TAA-TAA	NA	NA
DTC_ScerLo7v1p1p1_Clifford_chr5R-525239_TSD	DTC_Clifford	A	chr5R	525239918-525247880	525239918	525247880	F	TSD=GAA-ACA	NA	NA
DTC_ScerLo7v1p1p1_Clifford_chr5R-525726_TSD	DTC_Clifford	A	chr5R	525726353-525739428	525726353	525739428	R	TSD=TAC-TAC	NA	NA
DTC_ScerLo7v1p1p1_Clifford_chr5R-530164_TSD	DTC_Clifford	A	chr5R	530164141-530178802	530164141	530178802	F	TSD=TTT-TTT	NA	NA
DTC_ScerLo7v1p1p1_Clifford_chr5R-541072_TSD	DTC_Clifford	A	chr5R	541072465-541083097	541072465	541083097	F	TSD=CAA-CAA	NA	NA
DTC_ScerLo7v1p1p1_Clifford_chr5R-554162_TSD	DTC_Clifford	A	chr5R	554162430-554170254	554162430	554170254	F	TSD=CAC-AAC	NA	NA
DTC_ScerLo7v1p1p1_Clifford_chr5R-569218_TSD	DTC_Clifford	A	chr5R	569218086-569230633	569218086	569230633	F	TSD=TGC-TGC	NA	NA
DTC_ScerLo7v1p1p1_Clifford_chr5R-585594_TSD	DTC_Clifford	A	chr5R	585594360-585603535	585594360	585603535	F	TSD=GGA-ACA	NA	NA
DTC_ScerLo7v1p1p1_Clifford_chr5R-587331_TSD	DTC_Clifford	A	chr5R	587331914-587342094	587331914	587342094	F	TSD=CAT-TAA	NA	NA
DTC_ScerLo7v1p1p1_Clifford_chr5R-595997_TSD	DTC_Clifford	A	chr5R	595997149-596009600	595997149	596009600	F	TSD=ATA-ATA	NA	NA
DTC_ScerLo7v1p1p1_Clifford_chr5R-598401_TSD	DTC_Clifford	A	chr5R	598401840-598414681	598401840	598414681	F	TSD=ATA-ATA	NA	NA
DTC_ScerLo7v1p1p1_Clifford_chr5R-599567_TSD	DTC_Clifford	A	chr5R	599567096-599580649	599567096	599580649	F	TSD=ACA-ACA	NA	NA
DTC_ScerLo7v1p1p1_Clifford_chr5R-602511_TSD	DTC_Clifford	A	chr5R	602511934-602522146	602511934	602522146	R	TSD=TAC-TTT	NA	NA
DTC_ScerLo7v1p1p1_Clifford_chr5R-621763_TSD	DTC_Clifford	A	chr5R	621763842-621771255	621763842	621771255	R	TSD=CCT-TTG	NA	NA
DTC_ScerLo7v1p1p1_Clifford_chr5R-640903_TSD	DTC_Clifford	A	chr5R	640903157-640913321	640903157	640913321	R	TSD=CGA-CGA	NA	NA
DTC_ScerLo7v1p1p1_Clifford_chr5R-641121_TSD	DTC_Clifford	A	chr5R	641121036-641130025	641121036	641130025	R	TSD=CAA-CAA	NA	NA
DTC_ScerLo7v1p1p1_Clifford_chr5R-641131_TSD	DTC_Clifford	A	chr5R	641131862-641144328	641131862	641144328	F	TSD=CAT-CAT	NA	NA
DTC_ScerLo7v1p1p1_Clifford_chr5R-648903_TSD	DTC_Clifford	A	chr5R	648903864-648917381	648903864	648917381	R	TSD=ACT-ACT	NA	NA
DTC_ScerLo7v1p1p1_Clifford_chr5R-650297_TSD	DTC_Clifford	A	chr5R	650297698-650308391	650297698	650308391	F	TSD=TTA-TTA	NA	NA
DTC_ScerLo7v1p1p1_Clifford_chr5R-650450_TSD	DTC_Clifford	A	chr5R	650450719-650462789	650450719	650462789	F	TSD=CTA-CCC	NA	NA
DTC_ScerLo7v1p1p1_Clifford_chr5R-657312_TSD	DTC_Clifford	A	chr5R	657312089-657321049	657312089	657321049	F	TSD=TTA-TAA	NA	NA
DTC_ScerLo7v1p1p1_Clifford_chr5R-666659_TSD	DTC_Clifford	A	chr5R	666659408-666666852	666659408	666666852	F	TSD=TTA-TTA	NA	NA
DTC_ScerLo7v1p1p1_Clifford_chr5R-668634_TSD	DTC_Clifford	A	chr5R	668634530-668644624	668634530	668644624	R	TSD=AAG-TTT	NA	NA
DTC_ScerLo7v1p1p1_Clifford_chr5R-668854_TSD	DTC_Clifford	A	chr5R	668854685-668867874	668854685	668867874	F	TSD=GGT-GGT	NA	NA
DTC_ScerLo7v1p1p1_Clifford_chr5R-669785_TSD	DTC_Clifford	A	chr5R	669785094-669797769	669785094	669797769	R	TSD=GCT-GCT	NA	NA
DTC_ScerLo7v1p1p1_Clifford_chr5R-674585_TSD	DTC_Clifford	A	chr5R	674585243-674596059	674585243	674596059	R	TSD=CCA-CCA	NA	NA
DTC_ScerLo7v1p1p1_Clifford_chr5R-677561_TSD	DTC_Clifford	A	chr5R	677561263-677568980	677561263	677568980	F	TSD=TGG-TGG	NA	NA
DTC_ScerLo7v1p1p1_Clifford_chr5R-679124_TSD	DTC_Clifford	A	chr5R	679124377-679136668	679124377	679136668	F	TSD=AAC-AAC	NA	NA
DTC_ScerLo7v1p1p1_Clifford_chr5R-682172_TSD	DTC_Clifford	A	chr5R	682172249-682182261	682172249	682182261	F	TSD=AAG-CTC	NA	NA
DTC_ScerLo7v1p1p1_Clifford_chr5R-689997_TSD	DTC_Clifford	A	chr5R	689997694-690010555	689997694	690010555	F	TSD=TGT-CAT	NA	NA
DTC_ScerLo7v1p1p1_Clifford_chr5R-694112_TSD	DTC_Clifford	A	chr5R	694112599-694126088	694112599	694126088	F	TSD=AGA-AGA	NA	NA
DTC_ScerLo7v1p1p1_Clifford_chr5R-703838_TSD	DTC_Clifford	A	chr5R	703838316-703847968	703838316	703847968	R	TSD=GAG-GAG	NA	NA
DTC_ScerLo7v1p1p1_Clifford_chr5R-704077_TSD	DTC_Clifford	A	chr5R	704077472-704087543	704077472	704087543	F	TSD=TTC-TGT	NA	NA
DTC_ScerLo7v1p1p1_Clifford_chr5R-704398_TSD	DTC_Clifford	A	chr5R	704398397-704410399	704398397	704410399	F	TSD=CAT-CAT	NA	NA
DTC_ScerLo7v1p1p1_Clifford_chr5R-705006_TSD	DTC_Clifford	A	chr5R	705006823-705019002	705006823	705019002	R	TSD=CCT-CCT	NA	NA
DTC_ScerLo7v1p1p1_Clifford_chr5R-707924_TSD	DTC_Clifford	A	chr5R	707924618-707936661	707924618	707936661	R	TSD=TAA-TAA	NA	NA
DTC_ScerLo7v1p1p1_Clifford_chr5R-712327_TSD	DTC_Clifford	A	chr5R	712327938-712337120	712327938	712337120	R	TSD=TGT-TAT	NA	NA
DTC_ScerLo7v1p1p1_Clifford_chr5R-727055_TSD	DTC_Clifford	A	chr5R	727055368-727064325	727055368	727064325	R	TSD=CCG-TAA	NA	NA
DTC_ScerLo7v1p1p1_Clifford_chr5R-740993_TSD	DTC_Clifford	A	chr5R	740993305-741006520	740993305	741006520	F	TSD=TAA-TAA	NA	NA
DTC_ScerLo7v1p1p1_Clifford_chr5R-743111_TSD	DTC_Clifford	A	chr5R	743111344-743121185	743111344	743121185	F	TSD=GAA-CTA	NA	NA
DTC_ScerLo7v1p1p1_Clifford_chr5R-746126_TSD	DTC_Clifford	A	chr5R	746126832-746140554	746126832	746140554	R	TSD=TGG-TGG	NA	NA
DTC_ScerLo7v1p1p1_Clifford_chr5R-746971_TSD	DTC_Clifford	A	chr5R	746971744-746982228	746971744	746982228	F	TSD=TGA-ACC	NA	NA
DTC_ScerLo7v1p1p1_Clifford_chr5R-748273_TSD	DTC_Clifford	A	chr5R	748273724-748285083	748273724	748285083	F	TSD=GTT-GTT	NA	NA
DTC_ScerLo7v1p1p1_Clifford_chr5R-748642_TSD	DTC_Clifford	A	chr5R	748642932-748654972	748642932	748654972	R	TSD=TAC-TAC	NA	NA
DTC_ScerLo7v1p1p1_Clifford_chr5R-751657_TSD	DTC_Clifford	A	chr5R	751657859-751670782	751657859	751670782	R	TSD=TAT-TAT	NA	NA
DTC_ScerLo7v1p1p1_Clifford_chr5R-764967_TSD	DTC_Clifford	A	chr5R	764967898-764977368	764967898	764977368	R	TSD=TCT-GTG	NA	NA
DTC_ScerLo7v1p1p1_Clifford_chr5R-772038_TSD	DTC_Clifford	A	chr5R	772038942-772050104	772038942	772050104	F	TSD=TTA-TTA	NA	NA
DTC_ScerLo7v1p1p1_Clifford_chr5R-776083_TSD	DTC_Clifford	A	chr5R	776083639-776096910	776083639	776096910	F	TSD=AGT-AGT	NA	NA
DTC_ScerLo7v1p1p1_Clifford_chr5R-776660_TSD	DTC_Clifford	A	chr5R	776660439-776669433	776660439	776669433	R	TSD=ATC-ATG	NA	NA
DTC_ScerLo7v1p1p1_Clifford_chr5R-783795_TSD	DTC_Clifford	A	chr5R	783795230-783809335	783795230	783809335	F	TSD=ATA-CTT	NA	NA
DTC_ScerLo7v1p1p1_Clifford_chr5R-789570_TSD	DTC_Clifford	A	chr5R	789570668-789579639	789570668	789579639	F	TSD=CAA-AAA	NA	NA
DTC_ScerLo7v1p1p1_Clifford_chr5R-796530_TSD	DTC_Clifford	A	chr5R	796530220-796537954	796530220	796537954	F	TSD=CCC-CCC	NA	NA
DTC_ScerLo7v1p1p1_Clifford_chr5R-799556_TSD	DTC_Clifford	A	chr5R	799556954-799571019	799556954	799571019	F	TSD=AAA-AAA	NA	NA
DTC_ScerLo7v1p1p1_Clifford_chr5R-816347_TSD	DTC_Clifford	A	chr5R	816347868-816363088	816347868	816363088	R	TSD=CGA-CGA	NA	NA
DTC_ScerLo7v1p1p1_Clifford_chr5R-816492_TSD	DTC_Clifford	A	chr5R	816492731-816504538	816492731	816504538	R	TSD=TCC-TCC	NA	NA
DTC_ScerLo7v1p1p1_Clifford_chr5R-818991_TSD	DTC_Clifford	A	chr5R	818991263-818999890	818991263	818999890	F	TSD=ACT-GTA	NA	NA
DTC_ScerLo7v1p1p1_Clifford_chr5R-825582_TSD	DTC_Clifford	A	chr5R	825582873-825596021	825582873	825596021	R	TSD=CTG-CTG	NA	NA
DTC_ScerLo7v1p1p1_Clifford_chr5R-826860_TSD	DTC_Clifford	A	chr5R	826860029-826868110	826860029	826868110	F	TSD=TAA-AAA	NA	NA
DTC_ScerLo7v1p1p1_Clifford_chr5R-833748_TSD	DTC_Clifford	A	chr5R	833748363-833760462	833748363	833760462	F	TSD=TTG-TTG	NA	NA
DTC_ScerLo7v1p1p1_Clifford_chr5R-834049_TSD	DTC_Clifford	A	chr5R	834049539-834058127	834049539	834058127	R	TSD=TTC-TAT	NA	NA
DTC_ScerLo7v1p1p1_Clifford_chr5R-838292_TSD	DTC_Clifford	A	chr5R	838292223-838303328	838292223	838303328	R	TSD=CAA-GCA	NA	NA
DTC_ScerLo7v1p1p1_Clifford_chr5R-846319_TSD	DTC_Clifford	A	chr5R	846319686-846332457	846319686	846332457	R	TSD=GAA-GAA	NA	NA
DTC_ScerLo7v1p1p1_Clifford_chr5R-847173_TSD	DTC_Clifford	A	chr5R	847173595-847181117	847173595	847181117	F	TSD=ATA-ACA	NA	NA
DTC_ScerLo7v1p1p1_Clifford_chr5R-849058_TSD	DTC_Clifford	A	chr5R	849058092-849066300	849058092	849066300	F	TSD=TCC-TCC	NA	NA
DTC_ScerLo7v1p1p1_Clifford_chr5R-849892_TSD	DTC_Clifford	A	chr5R	849892548-849905335	849892548	849905335	R	TSD=TTA-TTA	NA	NA
DTC_ScerLo7v1p1p1_Clifford_chr5R-850836_TSD	DTC_Clifford	A	chr5R	850836525-850848984	850836525	850848984	F	TSD=AAT-AAT	NA	NA
DTC_ScerLo7v1p1p1_Clifford_chr5R-857273_TSD	DTC_Clifford	A	chr5R	857273453-857287243	857273453	857287243	F	TSD=GAA-GAA	NA	NA
DTC_ScerLo7v1p1p1_Clifford_chr5R-858588_TSD	DTC_Clifford	A	chr5R	858588024-858601076	858588024	858601076	R	TSD=TAT-TAT	NA	NA
DTC_ScerLo7v1p1p1_Clifford_chr5R-858791_TSD	DTC_Clifford	A	chr5R	858791430-858804734	858791430	858804734	F	TSD=GTG-GTG	NA	NA
DTC_ScerLo7v1p1p1_Clifford_chr5R-862298_TSD	DTC_Clifford	A	chr5R	862298183-862311602	862298183	862311602	F	TSD=GAG-GAG	NA	NA
DTC_ScerLo7v1p1p1_Clifford_chr5R-864773_TSD	DTC_Clifford	A	chr5R	864773358-864785463	864773358	864785463	R	TSD=AAA-AAA	NA	NA
DTC_ScerLo7v1p1p1_Clifford_chr5R-866575_TSD	DTC_Clifford	A	chr5R	866575937-866584696	866575937	866584696	F	TSD=AAA-CAT	NA	NA
DTC_ScerLo7v1p1p1_Clifford_chr5R-867360_TSD	DTC_Clifford	A	chr5R	867360392-867369669	867360392	867369669	R	TSD=ATT-TGG	NA	NA
DTC_ScerLo7v1p1p1_Clifford_chr5R-870269_TSD	DTC_Clifford	A	chr5R	870269139-870282965	870269139	870282965	R	TSD=ATT-ATT	NA	NA
DTC_ScerLo7v1p1p1_Clifford_chr5R-872072_TSD	DTC_Clifford	A	chr5R	872072993-872085152	872072993	872085152	F	TSD=GGT-GGT	NA	NA
DTC_ScerLo7v1p1p1_Clifford_chr5R-875664_TSD	DTC_Clifford	A	chr5R	875664520-875675192	875664520	875675192	F	TSD=TTG-CAT	NA	NA
DTC_ScerLo7v1p1p1_Clifford_chr6R-007246_TSD	DTC_Clifford	A	chr6R	7246376-7253973	7246376	7253973	F	TSD=TTG-AAT	NA	NA
DTC_ScerLo7v1p1p1_Clifford_chr6R-007278_TSD	DTC_Clifford	A	chr6R	7278589-7289941	7278589	7289941	R	TSD=TTT-CCC	NA	NA
DTC_ScerLo7v1p1p1_Clifford_chr6R-008036_TSD	DTC_Clifford	A	chr6R	8036909-8047573	8036909	8047573	R	TSD=TAT-CAC	NA	NA
DTC_ScerLo7v1p1p1_Clifford_chr6R-011860_TSD	DTC_Clifford	A	chr6R	11860354-11868723	11860354	11868723	R	TSD=TCT-CTT	NA	NA
DTC_ScerLo7v1p1p1_Clifford_chr6R-041985_TSD	DTC_Clifford	A	chr6R	41985322-41999089	41985322	41999089	F	TSD=ATA-CAT	NA	NA
DTC_ScerLo7v1p1p1_Clifford_chr6R-076692_TSD	DTC_Clifford	A	chr6R	76692092-76706056	76692092	76706056	R	TSD=ATA-ATA	NA	NA
DTC_ScerLo7v1p1p1_Clifford_chr6R-105515_TSD	DTC_Clifford	A	chr6R	105515547-105525537	105515547	105525537	F	TSD=TAT-TAG	NA	NA
DTC_ScerLo7v1p1p1_Clifford_chr6R-109086_TSD	DTC_Clifford	A	chr6R	109086589-109099060	109086589	109099060	R	TSD=CCT-CCT	NA	NA
DTC_ScerLo7v1p1p1_Clifford_chr6R-191883_TSD	DTC_Clifford	A	chr6R	191883982-191892632	191883982	191892632	R	TSD=TAC-TAT	NA	NA
DTC_ScerLo7v1p1p1_Clifford_chr6R-459407_TSD	DTC_Clifford	A	chr6R	459407102-459418833	459407102	459418833	F	TSD=TTA-GTT	NA	NA
DTC_ScerLo7v1p1p1_Clifford_chr6R-459420_TSD	DTC_Clifford	A	chr6R	459420149-459429835	459420149	459429835	R	TSD=CCT-TAG	NA	NA
DTC_ScerLo7v1p1p1_Clifford_chr6R-493323_TSD	DTC_Clifford	A	chr6R	493323835-493338417	493323835	493338417	F	TSD=CTT-CTT	NA	NA
DTC_ScerLo7v1p1p1_Clifford_chr6R-529234_TSD	DTC_Clifford	A	chr6R	529234563-529247535	529234563	529247535	R	TSD=TAT-TAT	NA	NA
DTC_ScerLo7v1p1p1_Clifford_chr6R-561041_TSD	DTC_Clifford	A	chr6R	561041735-561053159	561041735	561053159	F	TSD=TAA-TAA	NA	NA
DTC_ScerLo7v1p1p1_Clifford_chr6R-602028_TSD	DTC_Clifford	A	chr6R	602028700-602039687	602028700	602039687	F	TSD=AAA-AAT	NA	NA
DTC_ScerLo7v1p1p1_Clifford_chr6R-612406_TSD	DTC_Clifford	A	chr6R	612406268-612417814	612406268	612417814	F	TSD=ATG-ATG	NA	NA
DTC_ScerLo7v1p1p1_Clifford_chr6R-618193_TSD	DTC_Clifford	A	chr6R	618193723-618208363	618193723	618208363	R	TSD=TCA-TCA	NA	NA
DTC_ScerLo7v1p1p1_Clifford_chr6R-624440_TSD	DTC_Clifford	A	chr6R	624440742-624455786	624440742	624455786	R	TSD=GGG-GGG	NA	NA
DTC_ScerLo7v1p1p1_Clifford_chr6R-640374_TSD	DTC_Clifford	A	chr6R	640374082-640387814	640374082	640387814	R	TSD=GAG-TAG	NA	NA
DTC_ScerLo7v1p1p1_Clifford_chr6R-646312_TSD	DTC_Clifford	A	chr6R	646312975-646325838	646312975	646325838	F	TSD=ATA-ATA	NA	NA
DTC_ScerLo7v1p1p1_Clifford_chr6R-649899_TSD	DTC_Clifford	A	chr6R	649899002-649909096	649899002	649909096	F	TSD=TCA-TCA	NA	NA
DTC_ScerLo7v1p1p1_Clifford_chr6R-651781_TSD	DTC_Clifford	A	chr6R	651781197-651791392	651781197	651791392	F	TSD=GTG-TTG	NA	NA
DTC_ScerLo7v1p1p1_Clifford_chr6R-652427_TSD	DTC_Clifford	A	chr6R	652427042-652436214	652427042	652436214	F	TSD=TTA-AGG	NA	NA
DTC_ScerLo7v1p1p1_Clifford_chr6R-652437_TSD	DTC_Clifford	A	chr6R	652437530-652445161	652437530	652445161	R	TSD=AAC-ATA	NA	NA
DTC_ScerLo7v1p1p1_Clifford_chr6R-663185_TSD	DTC_Clifford	A	chr6R	663185405-663198247	663185405	663198247	R	TSD=TTT-ACA	NA	NA
DTC_ScerLo7v1p1p1_Clifford_chr6R-664816_TSD	DTC_Clifford	A	chr6R	664816724-664827607	664816724	664827607	F	TSD=AGG-TCA	NA	NA
DTC_ScerLo7v1p1p1_Clifford_chr6R-665962_TSD	DTC_Clifford	A	chr6R	665962247-665977008	665962247	665977008	R	TSD=TAA-TAA	NA	NA
DTC_ScerLo7v1p1p1_Clifford_chr6R-666451_TSD	DTC_Clifford	A	chr6R	666451720-666464227	666451720	666464227	F	TSD=TAA-TAG	NA	NA
DTC_ScerLo7v1p1p1_Clifford_chr6R-671746_TSD	DTC_Clifford	A	chr6R	671746546-671760436	671746546	671760436	F	TSD=CAA-CAA	NA	NA
DTC_ScerLo7v1p1p1_Clifford_chr6R-672027_TSD	DTC_Clifford	A	chr6R	672027514-672037148	672027514	672037148	F	TSD=CTT-CTT	NA	NA
DTC_ScerLo7v1p1p1_Clifford_chr6R-673019_TSD	DTC_Clifford	A	chr6R	673019079-673033131	673019079	673033131	F	TSD=CTC-CTC	NA	NA
DTC_ScerLo7v1p1p1_Clifford_chr6R-674840_TSD	DTC_Clifford	A	chr6R	674840095-674854532	674840095	674854532	R	TSD=ATA-ATA	NA	NA
DTC_ScerLo7v1p1p1_Clifford_chr6R-682219_TSD	DTC_Clifford	A	chr6R	682219156-682231145	682219156	682231145	R	TSD=CAT-CAT	NA	NA
DTC_ScerLo7v1p1p1_Clifford_chr6R-683366_TSD	DTC_Clifford	A	chr6R	683366511-683379133	683366511	683379133	R	TSD=GGT-GGT	NA	NA
DTC_ScerLo7v1p1p1_Clifford_chr6R-685320_TSD	DTC_Clifford	A	chr6R	685320108-685331680	685320108	685331680	F	TSD=ATT-ATT	NA	NA
DTC_ScerLo7v1p1p1_Clifford_chr6R-686484_TSD	DTC_Clifford	A	chr6R	686484456-686499560	686484456	686499560	R	TSD=TTG-TTG	NA	NA
DTC_ScerLo7v1p1p1_Clifford_chr6R-693952_TSD	DTC_Clifford	A	chr6R	693952297-693966569	693952297	693966569	R	TSD=CCA-CCA	NA	NA
DTC_ScerLo7v1p1p1_Clifford_chr6R-705755_TSD	DTC_Clifford	A	chr6R	705755057-705770063	705755057	705770063	R	TSD=TTG-TTG	NA	NA
DTC_ScerLo7v1p1p1_Clifford_chr6R-712679_TSD	DTC_Clifford	A	chr6R	712679001-712691554	712679001	712691554	F	TSD=TGA-TGA	NA	NA
DTC_ScerLo7v1p1p1_Clifford_chr6R-712731_TSD	DTC_Clifford	A	chr6R	712731402-712745028	712731402	712745028	R	TSD=ATG-ATG	NA	NA
DTC_ScerLo7v1p1p1_Clifford_chr6R-714079_TSD	DTC_Clifford	A	chr6R	714079412-714093126	714079412	714093126	F	TSD=GGC-GGC	NA	NA
DTC_ScerLo7v1p1p1_Clifford_chr6R-715537_TSD	DTC_Clifford	A	chr6R	715537903-715550206	715537903	715550206	R	TSD=CAA-CAA	NA	NA
DTC_ScerLo7v1p1p1_Clifford_chr6R-718880_TSD	DTC_Clifford	A	chr6R	718880418-718890303	718880418	718890303	F	TSD=ATG-ATG	NA	NA
DTC_ScerLo7v1p1p1_Clifford_chr6R-724028_TSD	DTC_Clifford	A	chr6R	724028652-724036371	724028652	724036371	F	TSD=ACC-ACC	NA	NA
DTC_ScerLo7v1p1p1_Clifford_chr6R-724362_TSD	DTC_Clifford	A	chr6R	724362337-724374529	724362337	724374529	R	TSD=GTT-GTT	NA	NA
DTC_ScerLo7v1p1p1_Clifford_chr6R-724778_TSD	DTC_Clifford	A	chr6R	724778592-724793251	724778592	724793251	F	TSD=TCT-TCT	NA	NA
DTC_ScerLo7v1p1p1_Clifford_chr6R-724803_TSD	DTC_Clifford	A	chr6R	724803983-724816876	724803983	724816876	F	TSD=TAC-TAC	NA	NA
DTC_ScerLo7v1p1p1_Clifford_chr6R-724924_TSD	DTC_Clifford	A	chr6R	724924369-724936776	724924369	724936776	F	TSD=GTG-GTG	NA	NA
DTC_ScerLo7v1p1p1_Clifford_chr6R-725506_TSD	DTC_Clifford	A	chr6R	725506438-725519367	725506438	725519367	R	TSD=GCC-GCC	NA	NA
DTC_ScerLo7v1p1p1_Clifford_chr6R-725611_TSD	DTC_Clifford	A	chr6R	725611409-725622801	725611409	725622801	R	TSD=GCC-GCC	NA	NA
DTC_ScerLo7v1p1p1_Clifford_chr6R-725681_TSD	DTC_Clifford	A	chr6R	725681149-725692957	725681149	725692957	F	TSD=GAA-GAA	NA	NA
DTC_ScerLo7v1p1p1_Clifford_chr6R-727380_TSD	DTC_Clifford	A	chr6R	727380395-727393396	727380395	727393396	F	TSD=TAC-CCC	NA	NA
DTC_ScerLo7v1p1p1_Clifford_chr6R-727987_TSD	DTC_Clifford	A	chr6R	727987579-727998403	727987579	727998403	F	TSD=CCT-CCT	NA	NA
DTC_ScerLo7v1p1p1_Clifford_chr6R-729248_TSD	DTC_Clifford	A	chr6R	729248737-729261069	729248737	729261069	F	TSD=ATT-ATT	NA	NA
DTC_ScerLo7v1p1p1_Clifford_chr6R-730132_TSD	DTC_Clifford	A	chr6R	730132967-730144223	730132967	730144223	R	TSD=CCC-TTG	NA	NA
DTC_ScerLo7v1p1p1_Clifford_chr6R-730780_TSD	DTC_Clifford	A	chr6R	730780254-730793693	730780254	730793693	R	TSD=GGG-AGA	NA	NA
DTC_ScerLo7v1p1p1_Clifford_chr6R-731986_TSD	DTC_Clifford	A	chr6R	731986942-731999725	731986942	731999725	R	TSD=ACT-ACT	NA	NA
DTC_ScerLo7v1p1p1_Clifford_chr6R-733616_TSD	DTC_Clifford	A	chr6R	733616323-733625668	733616323	733625668	F	TSD=TAT-TAA	NA	NA
DTC_ScerLo7v1p1p1_Clifford_chr6R-736239_TSD	DTC_Clifford	A	chr6R	736239237-736253273	736239237	736253273	R	TSD=TAT-TAT	NA	NA
DTC_ScerLo7v1p1p1_Clifford_chr6R-737522_TSD	DTC_Clifford	A	chr6R	737522040-737533457	737522040	737533457	R	TSD=ATG-TCA	NA	NA
DTC_ScerLo7v1p1p1_Clifford_chr6R-740823_TSD	DTC_Clifford	A	chr6R	740823646-740837166	740823646	740837166	R	TSD=GAA-GAA	NA	NA
DTC_ScerLo7v1p1p1_Clifford_chr6R-742228_TSD	DTC_Clifford	A	chr6R	742228578-742236974	742228578	742236974	R	TSD=CTA-TGA	NA	NA
DTC_ScerLo7v1p1p1_Clifford_chr6R-746166_TSD	DTC_Clifford	A	chr6R	746166360-746179517	746166360	746179517	F	TSD=GGG-GGG	NA	NA
DTC_ScerLo7v1p1p1_Clifford_chr6R-749766_TSD	DTC_Clifford	A	chr6R	749766504-749780439	749766504	749780439	R	TSD=AAA-AAA	NA	NA
DTC_ScerLo7v1p1p1_Clifford_chr6R-750343_TSD	DTC_Clifford	A	chr6R	750343404-750357731	750343404	750357731	F	TSD=GTT-GTT	NA	NA
DTC_ScerLo7v1p1p1_Clifford_chr6R-751518_TSD	DTC_Clifford	A	chr6R	751518351-751525886	751518351	751525886	F	TSD=GCC-GCC	NA	NA
DTC_ScerLo7v1p1p1_Clifford_chr6R-752306_TSD	DTC_Clifford	A	chr6R	752306528-752318129	752306528	752318129	R	TSD=CCA-TAT	NA	NA
DTC_ScerLo7v1p1p1_Clifford_chr6R-754675_TSD	DTC_Clifford	A	chr6R	754675734-754689182	754675734	754689182	R	TSD=GTT-GTT	NA	NA
DTC_ScerLo7v1p1p1_Clifford_chr6R-754698_TSD	DTC_Clifford	A	chr6R	754698539-754711962	754698539	754711962	R	TSD=TGT-GGC	NA	NA
DTC_ScerLo7v1p1p1_Clifford_chr6R-756458_TSD	DTC_Clifford	A	chr6R	756458515-756472265	756458515	756472265	R	TSD=TCA-TCA	NA	NA
DTC_ScerLo7v1p1p1_Clifford_chr6R-756731_TSD	DTC_Clifford	A	chr6R	756731955-756744695	756731955	756744695	R	TSD=CTA-CTA	NA	NA
DTC_ScerLo7v1p1p1_Clifford_chr6R-758256_TSD	DTC_Clifford	A	chr6R	758256423-758269685	758256423	758269685	R	TSD=ATA-ATA	NA	NA
DTC_ScerLo7v1p1p1_Clifford_chr6R-760638_TSD	DTC_Clifford	A	chr6R	760638580-760647324	760638580	760647324	F	TSD=CCA-GAA	NA	NA
DTC_ScerLo7v1p1p1_Clifford_chr6R-760651_TSD	DTC_Clifford	A	chr6R	760651415-760666444	760651415	760666444	F	TSD=TTA-CCA	NA	NA
DTC_ScerLo7v1p1p1_Clifford_chr6R-761031_TSD	DTC_Clifford	A	chr6R	761031456-761045432	761031456	761045432	R	TSD=CAT-CAT	NA	NA
DTC_ScerLo7v1p1p1_Clifford_chr6R-763673_TSD	DTC_Clifford	A	chr6R	763673477-763687627	763673477	763687627	F	TSD=GGA-GGA	NA	NA
DTC_ScerLo7v1p1p1_Clifford_chr6R-764690_TSD	DTC_Clifford	A	chr6R	764690929-764703386	764690929	764703386	F	TSD=TAG-TAG	NA	NA
DTC_ScerLo7v1p1p1_Clifford_chr6R-765673_TSD	DTC_Clifford	A	chr6R	765673746-765682888	765673746	765682888	R	TSD=TTC-TAC	NA	NA
DTC_ScerLo7v1p1p1_Clifford_chr6R-769602_TSD	DTC_Clifford	A	chr6R	769602522-769614554	769602522	769614554	R	TSD=GAG-GAG	NA	NA
DTC_ScerLo7v1p1p1_Clifford_chr6R-770160_TSD	DTC_Clifford	A	chr6R	770160653-770174032	770160653	770174032	R	TSD=CTC-CTC	NA	NA
DTC_ScerLo7v1p1p1_Clifford_chr6R-770969_TSD	DTC_Clifford	A	chr6R	770969455-770982957	770969455	770982957	R	TSD=AGG-TAT	NA	NA
DTC_ScerLo7v1p1p1_Clifford_chr6R-771820_TSD	DTC_Clifford	A	chr6R	771820167-771832239	771820167	771832239	R	TSD=CAT-CAT	NA	NA
DTC_ScerLo7v1p1p1_Clifford_chr6R-775568_TSD	DTC_Clifford	A	chr6R	775568940-775577740	775568940	775577740	R	TSD=ATG-CTA	NA	NA
DTC_ScerLo7v1p1p1_Clifford_chr6R-776256_TSD	DTC_Clifford	A	chr6R	776256706-776267711	776256706	776267711	R	TSD=GAG-GAT	NA	NA
DTC_ScerLo7v1p1p1_Clifford_chr6R-778524_TSD	DTC_Clifford	A	chr6R	778524857-778534078	778524857	778534078	R	TSD=TGA-TGA	NA	NA
DTC_ScerLo7v1p1p1_Clifford_chr6R-780551_TSD	DTC_Clifford	A	chr6R	780551563-780561962	780551563	780561962	F	TSD=GTA-TGA	NA	NA
DTC_ScerLo7v1p1p1_Clifford_chr6R-780653_TSD	DTC_Clifford	A	chr6R	780653435-780666866	780653435	780666866	F	TSD=CAT-CAT	NA	NA
DTC_ScerLo7v1p1p1_Clifford_chr6R-781937_TSD	DTC_Clifford	A	chr6R	781937884-781948816	781937884	781948816	F	TSD=AAA-AAA	NA	NA
DTC_ScerLo7v1p1p1_Clifford_chr6R-783620_TSD	DTC_Clifford	A	chr6R	783620617-783634117	783620617	783634117	F	TSD=CAT-CAT	NA	NA
DTC_ScerLo7v1p1p1_Clifford_chr6R-783634_TSD	DTC_Clifford	A	chr6R	783634731-783647569	783634731	783647569	F	TSD=GCA-GCA	NA	NA
DTC_ScerLo7v1p1p1_Clifford_chr6R-783814_TSD	DTC_Clifford	A	chr6R	783814972-783828540	783814972	783828540	F	TSD=TCT-TCT	NA	NA
DTC_ScerLo7v1p1p1_Clifford_chr6R-785792_TSD	DTC_Clifford	A	chr6R	785792152-785806058	785792152	785806058	R	TSD=GTT-TAT	NA	NA
DTC_ScerLo7v1p1p1_Clifford_chr6R-787583_TSD	DTC_Clifford	A	chr6R	787583981-787597037	787583981	787597037	F	TSD=ATT-ATT	NA	NA
DTC_ScerLo7v1p1p1_Clifford_chr6R-790361_TSD	DTC_Clifford	A	chr6R	790361136-790370588	790361136	790370588	F	TSD=CAT-TAA	NA	NA
DTC_ScerLo7v1p1p1_Clifford_chr6R-791124_TSD	DTC_Clifford	A	chr6R	791124655-791134974	791124655	791134974	R	TSD=TTA-TTA	NA	NA
DTC_ScerLo7v1p1p1_Clifford_chr6R-792043_TSD	DTC_Clifford	A	chr6R	792043557-792053827	792043557	792053827	F	TSD=CGT-CGT	NA	NA
DTC_ScerLo7v1p1p1_Clifford_chr6R-794996_TSD	DTC_Clifford	A	chr6R	794996958-795007745	794996958	795007745	F	TSD=TAT-TAT	NA	NA
DTC_ScerLo7v1p1p1_Clifford_chr6R-799662_TSD	DTC_Clifford	A	chr6R	799662526-799674829	799662526	799674829	R	TSD=ATT-ATT	NA	NA
DTC_ScerLo7v1p1p1_Clifford_chr6R-801177_TSD	DTC_Clifford	A	chr6R	801177324-801187623	801177324	801187623	R	TSD=GAA-GAA	NA	NA
DTC_ScerLo7v1p1p1_Clifford_chr6R-802498_TSD	DTC_Clifford	A	chr6R	802498082-802509001	802498082	802509001	F	TSD=AGT-TGG	NA	NA
DTC_ScerLo7v1p1p1_Clifford_chr6R-802509_TSD	DTC_Clifford	A	chr6R	802509053-802518009	802509053	802518009	F	TSD=CAA-AGT	NA	NA
DTC_ScerLo7v1p1p1_Clifford_chr6R-803623_TSD	DTC_Clifford	A	chr6R	803623740-803637779	803623740	803637779	F	TSD=CCA-CCA	NA	NA
DTC_ScerLo7v1p1p1_Clifford_chr6R-804043_TSD	DTC_Clifford	A	chr6R	804043512-804056423	804043512	804056423	F	TSD=AAG-AAG	NA	NA
DTC_ScerLo7v1p1p1_Clifford_chr6R-805327_TSD	DTC_Clifford	A	chr6R	805327372-805336152	805327372	805336152	R	TSD=ATT-TAA	NA	NA
DTC_ScerLo7v1p1p1_Clifford_chr6R-805514_TSD	DTC_Clifford	A	chr6R	805514635-805528003	805514635	805528003	R	TSD=CTT-TGA	NA	NA
DTC_ScerLo7v1p1p1_Clifford_chr6R-806583_TSD	DTC_Clifford	A	chr6R	806583580-806592522	806583580	806592522	R	TSD=GTA-CTC	NA	NA
DTC_ScerLo7v1p1p1_Clifford_chr6R-807104_TSD	DTC_Clifford	A	chr6R	807104367-807117494	807104367	807117494	F	TSD=TCT-TCT	NA	NA
DTC_ScerLo7v1p1p1_Clifford_chr6R-807775_TSD	DTC_Clifford	A	chr6R	807775862-807789635	807775862	807789635	R	TSD=GGT-GGT	NA	NA
DTC_ScerLo7v1p1p1_Clifford_chr6R-808186_TSD	DTC_Clifford	A	chr6R	808186002-808196232	808186002	808196232	R	TSD=AGA-AGA	NA	NA
DTC_ScerLo7v1p1p1_Clifford_chr6R-809193_TSD	DTC_Clifford	A	chr6R	809193514-809207568	809193514	809207568	F	TSD=ATA-CCT	NA	NA
DTC_ScerLo7v1p1p1_Clifford_chr6R-813895_TSD	DTC_Clifford	A	chr6R	813895939-813910244	813895939	813910244	R	TSD=GTA-GTA	NA	NA
DTC_ScerLo7v1p1p1_Clifford_chr6R-815224_TSD	DTC_Clifford	A	chr6R	815224381-815237424	815224381	815237424	F	TSD=CAA-CAA	NA	NA
DTC_ScerLo7v1p1p1_Clifford_chr6R-818463_TSD	DTC_Clifford	A	chr6R	818463815-818476290	818463815	818476290	R	TSD=ATG-AAA	NA	NA
DTC_ScerLo7v1p1p1_Clifford_chr6R-819372_TSD	DTC_Clifford	A	chr6R	819372017-819385892	819372017	819385892	F	TSD=CTC-CTC	NA	NA
DTC_ScerLo7v1p1p1_Clifford_chr6R-819688_TSD	DTC_Clifford	A	chr6R	819688453-819696789	819688453	819696789	F	TSD=ACA-ACA	NA	NA
DTC_ScerLo7v1p1p1_Clifford_chr6R-820437_TSD	DTC_Clifford	A	chr6R	820437807-820446428	820437807	820446428	R	TSD=CTA-TAA	NA	NA
DTC_ScerLo7v1p1p1_Clifford_chr6R-820450_TSD	DTC_Clifford	A	chr6R	820450519-820462745	820450519	820462745	R	TSD=TTC-CTA	NA	NA
DTC_ScerLo7v1p1p1_Clifford_chr6R-821600_TSD	DTC_Clifford	A	chr6R	821600846-821615958	821600846	821615958	F	TSD=CAT-CAT	NA	NA
DTC_ScerLo7v1p1p1_Clifford_chr6R-822591_TSD	DTC_Clifford	A	chr6R	822591674-822601916	822591674	822601916	F	TSD=TAT-CAT	NA	NA
DTC_ScerLo7v1p1p1_Clifford_chr6R-831370_TSD	DTC_Clifford	A	chr6R	831370071-831378443	831370071	831378443	R	TSD=ATG-ATG	NA	NA
DTC_ScerLo7v1p1p1_Clifford_chr6R-841485_TSD	DTC_Clifford	A	chr6R	841485469-841497565	841485469	841497565	R	TSD=ATT-CTC	NA	NA
DTC_ScerLo7v1p1p1_Clifford_chr6R-843095_TSD	DTC_Clifford	A	chr6R	843095999-843104397	843095999	843104397	R	TSD=ATG-TAT	NA	NA
DTC_ScerLo7v1p1p1_Clifford_chr6R-844534_TSD	DTC_Clifford	A	chr6R	844534770-844542121	844534770	844542121	F	TSD=ACC-TGA	NA	NA
DTC_ScerLo7v1p1p1_Clifford_chr6R-844544_TSD	DTC_Clifford	A	chr6R	844544752-844553796	844544752	844553796	F	TSD=TAT-ACC	NA	NA
DTC_ScerLo7v1p1p1_Clifford_chr6R-845444_TSD	DTC_Clifford	A	chr6R	845444901-845455102	845444901	845455102	R	TSD=CTT-CTT	NA	NA
DTC_ScerLo7v1p1p1_Clifford_chr6R-850207_TSD	DTC_Clifford	A	chr6R	850207257-850220798	850207257	850220798	F	TSD=ATA-TGT	NA	NA
DTC_ScerLo7v1p1p1_Clifford_chr6R-851080_TSD	DTC_Clifford	A	chr6R	851080749-851090784	851080749	851090784	F	TSD=TTG-AAC	NA	NA
DTC_ScerLo7v1p1p1_Clifford_chr6R-851135_TSD	DTC_Clifford	A	chr6R	851135393-851149310	851135393	851149310	R	TSD=ATA-ATA	NA	NA
DTC_ScerLo7v1p1p1_Clifford_chr6R-851467_TSD	DTC_Clifford	A	chr6R	851467691-851482151	851467691	851482151	R	TSD=AAC-AAC	NA	NA
DTC_ScerLo7v1p1p1_Clifford_chr6R-851846_TSD	DTC_Clifford	A	chr6R	851846965-851859493	851846965	851859493	R	TSD=CTA-CTA	NA	NA
DTC_ScerLo7v1p1p1_Clifford_chr6R-851895_TSD	DTC_Clifford	A	chr6R	851895645-851910447	851895645	851910447	F	TSD=ATA-ATA	NA	NA
DTC_ScerLo7v1p1p1_Clifford_chr6R-852220_TSD	DTC_Clifford	A	chr6R	852220030-852232257	852220030	852232257	F	TSD=GGA-GGA	NA	NA
DTC_ScerLo7v1p1p1_Clifford_chr6R-854076_TSD	DTC_Clifford	A	chr6R	854076069-854090085	854076069	854090085	F	TSD=CAT-AAA	NA	NA
DTC_ScerLo7v1p1p1_Clifford_chr6R-854127_TSD	DTC_Clifford	A	chr6R	854127358-854137876	854127358	854137876	R	TSD=TGT-TGT	NA	NA
DTC_ScerLo7v1p1p1_Clifford_chr6R-857546_TSD	DTC_Clifford	A	chr6R	857546721-857555696	857546721	857555696	F	TSD=GAA-GAA	NA	NA
DTC_ScerLo7v1p1p1_Clifford_chr6R-859263_TSD	DTC_Clifford	A	chr6R	859263637-859274350	859263637	859274350	R	TSD=AAA-AAA	NA	NA
DTC_ScerLo7v1p1p1_Clifford_chr6R-859920_TSD	DTC_Clifford	A	chr6R	859920644-859934176	859920644	859934176	R	TSD=ATA-ATA	NA	NA
DTC_ScerLo7v1p1p1_Clifford_chr6R-861139_TSD	DTC_Clifford	A	chr6R	861139000-861148410	861139000	861148410	R	TSD=ATT-ATT	NA	NA
DTC_ScerLo7v1p1p1_Clifford_chr6R-862779_TSD	DTC_Clifford	A	chr6R	862779686-862794323	862779686	862794323	F	TSD=AGT-AGT	NA	NA
DTC_ScerLo7v1p1p1_Clifford_chr6R-866022_TSD	DTC_Clifford	A	chr6R	866022823-866035024	866022823	866035024	F	TSD=TAA-TAA	NA	NA
DTC_ScerLo7v1p1p1_Clifford_chr6R-866246_TSD	DTC_Clifford	A	chr6R	866246723-866260165	866246723	866260165	R	TSD=TAA-TAA	NA	NA
DTC_ScerLo7v1p1p1_Clifford_chr6R-868839_TSD	DTC_Clifford	A	chr6R	868839168-868850908	868839168	868850908	R	TSD=ATC-ATC	NA	NA
DTC_ScerLo7v1p1p1_Clifford_chr6R-869987_TSD	DTC_Clifford	A	chr6R	869987900-869997711	869987900	869997711	R	TSD=AAT-AAT	NA	NA
DTC_ScerLo7v1p1p1_Clifford_chr6R-870452_TSD	DTC_Clifford	A	chr6R	870452363-870462285	870452363	870462285	F	TSD=CCA-CCA	NA	NA
DTC_ScerLo7v1p1p1_Clifford_chr6R-870949_TSD	DTC_Clifford	A	chr6R	870949523-870961343	870949523	870961343	R	TSD=TTT-TAA	NA	NA
DTC_ScerLo7v1p1p1_Clifford_chr6R-872016_TSD	DTC_Clifford	A	chr6R	872016804-872026887	872016804	872026887	R	TSD=GTT-TAT	NA	NA
DTC_ScerLo7v1p1p1_Clifford_chr6R-872401_TSD	DTC_Clifford	A	chr6R	872401456-872415629	872401456	872415629	R	TSD=TCC-TCC	NA	NA
DTC_ScerLo7v1p1p1_Clifford_chr6R-873139_TSD	DTC_Clifford	A	chr6R	873139230-873149023	873139230	873149023	R	TSD=ATA-ATA	NA	NA
DTC_ScerLo7v1p1p1_Clifford_chr6R-875886_TSD	DTC_Clifford	A	chr6R	875886845-875896678	875886845	875896678	R	TSD=ATT-CTC	NA	NA
DTC_ScerLo7v1p1p1_Clifford_chr6R-877592_TSD	DTC_Clifford	A	chr6R	877592086-877601563	877592086	877601563	F	TSD=AGG-GAA	NA	NA
DTC_ScerLo7v1p1p1_Clifford_chr6R-877603_TSD	DTC_Clifford	A	chr6R	877603850-877614052	877603850	877614052	F	TSD=GAA-AGG	NA	NA
DTC_ScerLo7v1p1p1_Clifford_chr6R-879813_TSD	DTC_Clifford	A	chr6R	879813963-879825503	879813963	879825503	F	TSD=AGC-AGC	NA	NA
DTC_ScerLo7v1p1p1_Clifford_chr6R-882801_TSD	DTC_Clifford	A	chr6R	882801952-882810547	882801952	882810547	F	TSD=TGC-CAT	NA	NA
DTC_ScerLo7v1p1p1_Clifford_chr6R-882989_TSD	DTC_Clifford	A	chr6R	882989187-882996961	882989187	882996961	R	TSD=ATG-GTA	NA	NA
DTC_ScerLo7v1p1p1_Clifford_chr7R-001971_TSD	DTC_Clifford	A	chr7R	1971608-1980985	1971608	1980985	F	TSD=GCT-GAA	NA	NA
DTC_ScerLo7v1p1p1_Clifford_chr7R-001984_TSD	DTC_Clifford	A	chr7R	1984413-1994938	1984413	1994938	F	TSD=GAA-GCT	NA	NA
DTC_ScerLo7v1p1p1_Clifford_chr7R-004946_TSD	DTC_Clifford	A	chr7R	4946737-4960492	4946737	4960492	F	TSD=CTG-CTG	NA	NA
DTC_ScerLo7v1p1p1_Clifford_chr7R-004993_TSD	DTC_Clifford	A	chr7R	4993580-5002464	4993580	5002464	R	TSD=CCA-CTT	NA	NA
DTC_ScerLo7v1p1p1_Clifford_chr7R-005019_TSD	DTC_Clifford	A	chr7R	5019966-5033908	5019966	5033908	F	TSD=TTT-TTT	NA	NA
DTC_ScerLo7v1p1p1_Clifford_chr7R-011171_TSD	DTC_Clifford	A	chr7R	11171258-11184113	11171258	11184113	F	TSD=ATT-ATT	NA	NA
DTC_ScerLo7v1p1p1_Clifford_chr7R-015654_TSD	DTC_Clifford	A	chr7R	15654383-15666633	15654383	15666633	R	TSD=ACC-ACC	NA	NA
DTC_ScerLo7v1p1p1_Clifford_chr7R-017015_TSD	DTC_Clifford	A	chr7R	17015602-17028390	17015602	17028390	F	TSD=AAT-GAA	NA	NA
DTC_ScerLo7v1p1p1_Clifford_chr7R-019976_TSD	DTC_Clifford	A	chr7R	19976781-19985731	19976781	19985731	R	TSD=TCC-TGA	NA	NA
DTC_ScerLo7v1p1p1_Clifford_chr7R-020023_TSD	DTC_Clifford	A	chr7R	20023395-20038686	20023395	20038686	R	TSD=TTG-TTG	NA	NA
DTC_ScerLo7v1p1p1_Clifford_chr7R-022297_TSD	DTC_Clifford	A	chr7R	22297736-22309047	22297736	22309047	R	TSD=GAA-AAG	NA	NA
DTC_ScerLo7v1p1p1_Clifford_chr7R-022318_TSD	DTC_Clifford	A	chr7R	22318090-22328770	22318090	22328770	F	TSD=TTC-ACC	NA	NA
DTC_ScerLo7v1p1p1_Clifford_chr7R-023327_TSD	DTC_Clifford	A	chr7R	23327973-23341669	23327973	23341669	R	TSD=CAT-CAT	NA	NA
DTC_ScerLo7v1p1p1_Clifford_chr7R-024405_TSD	DTC_Clifford	A	chr7R	24405913-24414942	24405913	24414942	F	TSD=AGC-AGC	NA	NA
DTC_ScerLo7v1p1p1_Clifford_chr7R-024673_TSD	DTC_Clifford	A	chr7R	24673581-24688122	24673581	24688122	F	TSD=ACT-ACT	NA	NA
DTC_ScerLo7v1p1p1_Clifford_chr7R-025228_TSD	DTC_Clifford	A	chr7R	25228482-25238371	25228482	25238371	F	TSD=TAT-TAG	NA	NA
DTC_ScerLo7v1p1p1_Clifford_chr7R-028217_TSD	DTC_Clifford	A	chr7R	28217934-28231467	28217934	28231467	R	TSD=CAC-CAC	NA	NA
DTC_ScerLo7v1p1p1_Clifford_chr7R-043376_TSD	DTC_Clifford	A	chr7R	43376423-43387209	43376423	43387209	R	TSD=GAG-TAT	NA	NA
DTC_ScerLo7v1p1p1_Clifford_chr7R-043441_TSD	DTC_Clifford	A	chr7R	43441132-43454509	43441132	43454509	F	TSD=GAA-ATA	NA	NA
DTC_ScerLo7v1p1p1_Clifford_chr7R-044988_TSD	DTC_Clifford	A	chr7R	44988091-45000846	44988091	45000846	R	TSD=GCA-TAT	NA	NA
DTC_ScerLo7v1p1p1_Clifford_chr7R-046679_TSD	DTC_Clifford	A	chr7R	46679894-46690672	46679894	46690672	R	TSD=AGG-ATA	NA	NA
DTC_ScerLo7v1p1p1_Clifford_chr7R-050429_TSD	DTC_Clifford	A	chr7R	50429454-50439518	50429454	50439518	R	TSD=TTC-CTA	NA	NA
DTC_ScerLo7v1p1p1_Clifford_chr7R-051859_TSD	DTC_Clifford	A	chr7R	51859125-51873024	51859125	51873024	R	TSD=CGC-CGC	NA	NA
DTC_ScerLo7v1p1p1_Clifford_chr7R-054708_TSD	DTC_Clifford	A	chr7R	54708031-54721899	54708031	54721899	F	TSD=ATA-ATA	NA	NA
DTC_ScerLo7v1p1p1_Clifford_chr7R-074415_TSD	DTC_Clifford	A	chr7R	74415462-74428760	74415462	74428760	R	TSD=CAT-CAT	NA	NA
DTC_ScerLo7v1p1p1_Clifford_chr7R-076705_TSD	DTC_Clifford	A	chr7R	76705748-76717743	76705748	76717743	F	TSD=GTC-GTC	NA	NA
DTC_ScerLo7v1p1p1_Clifford_chr7R-101296_TSD	DTC_Clifford	A	chr7R	101296289-101307408	101296289	101307408	F	TSD=TTC-TTC	NA	NA
DTC_ScerLo7v1p1p1_Clifford_chr7R-107912_TSD	DTC_Clifford	A	chr7R	107912354-107926329	107912354	107926329	R	TSD=GGG-GGG	NA	NA
DTC_ScerLo7v1p1p1_Clifford_chr7R-142250_TSD	DTC_Clifford	A	chr7R	142250096-142260398	142250096	142260398	F	TSD=AAC-AAC	NA	NA
DTC_ScerLo7v1p1p1_Clifford_chr7R-186352_TSD	DTC_Clifford	A	chr7R	186352556-186366444	186352556	186366444	F	TSD=GAG-GAG	NA	NA
DTC_ScerLo7v1p1p1_Clifford_chr7R-190710_TSD	DTC_Clifford	A	chr7R	190710399-190723870	190710399	190723870	R	TSD=ATA-ATA	NA	NA
DTC_ScerLo7v1p1p1_Clifford_chr7R-484215_TSD	DTC_Clifford	A	chr7R	484215459-484228347	484215459	484228347	R	TSD=GGG-GGT	NA	NA
DTC_ScerLo7v1p1p1_Clifford_chr7R-497905_TSD	DTC_Clifford	A	chr7R	497905762-497917259	497905762	497917259	F	TSD=AGG-AGG	NA	NA
DTC_ScerLo7v1p1p1_Clifford_chr7R-575322_TSD	DTC_Clifford	A	chr7R	575322569-575335717	575322569	575335717	R	TSD=TCG-TCG	NA	NA
DTC_ScerLo7v1p1p1_Clifford_chr7R-635370_TSD	DTC_Clifford	A	chr7R	635370263-635384043	635370263	635384043	F	TSD=CTA-CTA	NA	NA
DTC_ScerLo7v1p1p1_Clifford_chr7R-637812_TSD	DTC_Clifford	A	chr7R	637812332-637824488	637812332	637824488	F	TSD=CAT-CAT	NA	NA
DTC_ScerLo7v1p1p1_Clifford_chr7R-646342_TSD	DTC_Clifford	A	chr7R	646342999-646356720	646342999	646356720	F	TSD=CCT-CCT	NA	NA
DTC_ScerLo7v1p1p1_Clifford_chr7R-648275_TSD	DTC_Clifford	A	chr7R	648275482-648290256	648275482	648290256	F	TSD=AAG-AAG	NA	NA
DTC_ScerLo7v1p1p1_Clifford_chr7R-725189_TSD	DTC_Clifford	A	chr7R	725189153-725198978	725189153	725198978	F	TSD=CTT-CTT	NA	NA
DTC_ScerLo7v1p1p1_Clifford_chr7R-730241_TSD	DTC_Clifford	A	chr7R	730241424-730255903	730241424	730255903	R	TSD=TGC-TAT	NA	NA
DTC_ScerLo7v1p1p1_Clifford_chr7R-742189_TSD	DTC_Clifford	A	chr7R	742189917-742204040	742189917	742204040	R	TSD=GAA-GAA	NA	NA
DTC_ScerLo7v1p1p1_Clifford_chr7R-746151_TSD	DTC_Clifford	A	chr7R	746151944-746165070	746151944	746165070	R	TSD=CAT-TAT	NA	NA
DTC_ScerLo7v1p1p1_Clifford_chr7R-749538_TSD	DTC_Clifford	A	chr7R	749538922-749551486	749538922	749551486	F	TSD=AGA-AGA	NA	NA
DTC_ScerLo7v1p1p1_Clifford_chr7R-769508_TSD	DTC_Clifford	A	chr7R	769508063-769521462	769508063	769521462	F	TSD=TAT-TAT	NA	NA
DTC_ScerLo7v1p1p1_Clifford_chr7R-769833_TSD	DTC_Clifford	A	chr7R	769833238-769846056	769833238	769846056	F	TSD=TAG-TAG	NA	NA
DTC_ScerLo7v1p1p1_Clifford_chr7R-772271_TSD	DTC_Clifford	A	chr7R	772271712-772283619	772271712	772283619	F	TSD=GCA-ATG	NA	NA
DTC_ScerLo7v1p1p1_Clifford_chr7R-773182_TSD	DTC_Clifford	A	chr7R	773182397-773195478	773182397	773195478	R	TSD=TCC-TCC	NA	NA
DTC_ScerLo7v1p1p1_Clifford_chr7R-773679_TSD	DTC_Clifford	A	chr7R	773679809-773691149	773679809	773691149	R	TSD=TTC-CTA	NA	NA
DTC_ScerLo7v1p1p1_Clifford_chr7R-777331_TSD	DTC_Clifford	A	chr7R	777331947-777344160	777331947	777344160	R	TSD=GCG-GCG	NA	NA
DTC_ScerLo7v1p1p1_Clifford_chr7R-782164_TSD	DTC_Clifford	A	chr7R	782164323-782175463	782164323	782175463	R	TSD=ATA-AAC	NA	NA
DTC_ScerLo7v1p1p1_Clifford_chr7R-793531_TSD	DTC_Clifford	A	chr7R	793531429-793544180	793531429	793544180	R	TSD=GAG-GAG	NA	NA
DTC_ScerLo7v1p1p1_Clifford_chr7R-797475_TSD	DTC_Clifford	A	chr7R	797475963-797487915	797475963	797487915	R	TSD=TAT-TAT	NA	NA
DTC_ScerLo7v1p1p1_Clifford_chr7R-797974_TSD	DTC_Clifford	A	chr7R	797974425-797984363	797974425	797984363	F	TSD=AAC-TAT	NA	NA
DTC_ScerLo7v1p1p1_Clifford_chr7R-808409_TSD	DTC_Clifford	A	chr7R	808409412-808422223	808409412	808422223	F	TSD=ATA-TAC	NA	NA
DTC_ScerLo7v1p1p1_Clifford_chr7R-810220_TSD	DTC_Clifford	A	chr7R	810220547-810233436	810220547	810233436	R	TSD=CTG-CTG	NA	NA
DTC_ScerLo7v1p1p1_Clifford_chr7R-810567_TSD	DTC_Clifford	A	chr7R	810567050-810578696	810567050	810578696	F	TSD=TAA-AAC	NA	NA
DTC_ScerLo7v1p1p1_Clifford_chr7R-811169_TSD	DTC_Clifford	A	chr7R	811169437-811180029	811169437	811180029	R	TSD=AAC-AAC	NA	NA
DTC_ScerLo7v1p1p1_Clifford_chr7R-812190_TSD	DTC_Clifford	A	chr7R	812190707-812201334	812190707	812201334	F	TSD=GCA-GCA	NA	NA
DTC_ScerLo7v1p1p1_Clifford_chr7R-814845_TSD	DTC_Clifford	A	chr7R	814845576-814858956	814845576	814858956	F	TSD=TGA-TGA	NA	NA
DTC_ScerLo7v1p1p1_Clifford_chr7R-815133_TSD	DTC_Clifford	A	chr7R	815133116-815142279	815133116	815142279	F	TSD=GAA-GAA	NA	NA
DTC_ScerLo7v1p1p1_Clifford_chr7R-816012_TSD	DTC_Clifford	A	chr7R	816012985-816026700	816012985	816026700	F	TSD=TTG-TTG	NA	NA
DTC_ScerLo7v1p1p1_Clifford_chr7R-817479_TSD	DTC_Clifford	A	chr7R	817479395-817487431	817479395	817487431	R	TSD=ATT-CAC	NA	NA
DTC_ScerLo7v1p1p1_Clifford_chr7R-820239_TSD	DTC_Clifford	A	chr7R	820239078-820250531	820239078	820250531	R	TSD=TCT-CAT	NA	NA
DTC_ScerLo7v1p1p1_Clifford_chr7R-826665_TSD	DTC_Clifford	A	chr7R	826665187-826674767	826665187	826674767	R	TSD=GTT-GTT	NA	NA
DTC_ScerLo7v1p1p1_Clifford_chr7R-826957_TSD	DTC_Clifford	A	chr7R	826957178-826971659	826957178	826971659	F	TSD=GTA-ATA	NA	NA
DTC_ScerLo7v1p1p1_Clifford_chr7R-831139_TSD	DTC_Clifford	A	chr7R	831139690-831152084	831139690	831152084	R	TSD=GTT-GTT	NA	NA
DTC_ScerLo7v1p1p1_Clifford_chr7R-833107_TSD	DTC_Clifford	A	chr7R	833107463-833117647	833107463	833117647	F	TSD=TAC-TAC	NA	NA
DTC_ScerLo7v1p1p1_Clifford_chr7R-834718_TSD	DTC_Clifford	A	chr7R	834718163-834729548	834718163	834729548	F	TSD=AAG-AAG	NA	NA
DTC_ScerLo7v1p1p1_Clifford_chr7R-835023_TSD	DTC_Clifford	A	chr7R	835023981-835038416	835023981	835038416	F	TSD=GAA-GAA	NA	NA
DTC_ScerLo7v1p1p1_Clifford_chr7R-837530_TSD	DTC_Clifford	A	chr7R	837530329-837544804	837530329	837544804	R	TSD=AGG-AGG	NA	NA
DTC_ScerLo7v1p1p1_Clifford_chr7R-839919_TSD	DTC_Clifford	A	chr7R	839919492-839932364	839919492	839932364	F	TSD=CAA-CAA	NA	NA
DTC_ScerLo7v1p1p1_Clifford_chr7R-842740_TSD	DTC_Clifford	A	chr7R	842740178-842752866	842740178	842752866	R	TSD=TGT-TGT	NA	NA
DTC_ScerLo7v1p1p1_Clifford_chr7R-842763_TSD	DTC_Clifford	A	chr7R	842763150-842775764	842763150	842775764	R	TSD=ATC-ATC	NA	NA
DTC_ScerLo7v1p1p1_Clifford_chr7R-844539_TSD	DTC_Clifford	A	chr7R	844539108-844549263	844539108	844549263	R	TSD=TTG-TTG	NA	NA
DTC_ScerLo7v1p1p1_Clifford_chr7R-846103_TSD	DTC_Clifford	A	chr7R	846103813-846116180	846103813	846116180	F	TSD=TCT-CCC	NA	NA
DTC_ScerLo7v1p1p1_Clifford_chr7R-846579_TSD	DTC_Clifford	A	chr7R	846579595-846587883	846579595	846587883	R	TSD=TGT-GAT	NA	NA
DTC_ScerLo7v1p1p1_Clifford_chr7R-850057_TSD	DTC_Clifford	A	chr7R	850057094-850066465	850057094	850066465	F	TSD=ATA-CTG	NA	NA
DTC_ScerLo7v1p1p1_Clifford_chr7R-854015_TSD	DTC_Clifford	A	chr7R	854015846-854028771	854015846	854028771	R	TSD=TTT-TTT	NA	NA
DTC_ScerLo7v1p1p1_Clifford_chr7R-857222_TSD	DTC_Clifford	A	chr7R	857222443-857235209	857222443	857235209	R	TSD=TTT-TGT	NA	NA
DTC_ScerLo7v1p1p1_Clifford_chr7R-859775_TSD	DTC_Clifford	A	chr7R	859775217-859784829	859775217	859784829	F	TSD=GTC-GTC	NA	NA
DTC_ScerLo7v1p1p1_Clifford_chr7R-861920_TSD	DTC_Clifford	A	chr7R	861920996-861929779	861920996	861929779	R	TSD=GGG-TTG	NA	NA
DTC_ScerLo7v1p1p1_Clifford_chr7R-864354_TSD	DTC_Clifford	A	chr7R	864354151-864367589	864354151	864367589	F	TSD=TCG-TCG	NA	NA
DTC_ScerLo7v1p1p1_Clifford_chr7R-864955_TSD	DTC_Clifford	A	chr7R	864955670-864964485	864955670	864964485	F	TSD=CTA-CTA	NA	NA
DTC_ScerLo7v1p1p1_Clifford_chr7R-867133_TSD	DTC_Clifford	A	chr7R	867133796-867144805	867133796	867144805	R	TSD=TAC-TAT	NA	NA
DTC_ScerLo7v1p1p1_Clifford_chr7R-875207_TSD	DTC_Clifford	A	chr7R	875207647-875220249	875207647	875220249	R	TSD=ATG-GCT	NA	NA
DTC_ScerLo7v1p1p1_Clifford_chr7R-878959_TSD	DTC_Clifford	A	chr7R	878959523-878973633	878959523	878973633	R	TSD=GAA-GAA	NA	NA
DTC_ScerLo7v1p1p1_Clifford_chr7R-880264_TSD	DTC_Clifford	A	chr7R	880264776-880277871	880264776	880277871	F	TSD=TAC-TAC	NA	NA
DTC_ScerLo7v1p1p1_Clifford_chr7R-880390_TSD	DTC_Clifford	A	chr7R	880390758-880403765	880390758	880403765	R	TSD=GAG-TAT	NA	NA
DTC_ScerLo7v1p1p1_Clifford_chr7R-880673_TSD	DTC_Clifford	A	chr7R	880673600-880687092	880673600	880687092	F	TSD=TAC-TAC	NA	NA
DTC_ScerLo7v1p1p1_Clifford_chr7R-884102_TSD	DTC_Clifford	A	chr7R	884102373-884111293	884102373	884111293	R	TSD=TCA-ATA	NA	NA
DTC_ScerLo7v1p1p1_Clifford_chr7R-884120_TSD	DTC_Clifford	A	chr7R	884120432-884128146	884120432	884128146	R	TSD=ATG-TCA	NA	NA
DTC_ScerLo7v1p1p1_Clifford_chr7R-886547_TSD	DTC_Clifford	A	chr7R	886547278-886554842	886547278	886554842	R	TSD=TTC-TTC	NA	NA
DTC_ScerLo7v1p1p1_Clifford_chr7R-886797_TSD	DTC_Clifford	A	chr7R	886797991-886808019	886797991	886808019	F	TSD=CTT-CTT	NA	NA
DTC_ScerLo7v1p1p1_Clifford_chr7R-887446_TSD	DTC_Clifford	A	chr7R	887446408-887457688	887446408	887457688	F	TSD=CAA-AGA	NA	NA
DTC_ScerLo7v1p1p1_Clifford_chr7R-889112_TSD	DTC_Clifford	A	chr7R	889112598-889123471	889112598	889123471	F	TSD=AAA-GAA	NA	NA
DTC_ScerLo7v1p1p1_Clifford_chr7R-890733_TSD	DTC_Clifford	A	chr7R	890733650-890748105	890733650	890748105	F	TSD=TCC-TCC	NA	NA
DTC_ScerLo7v1p1p1_Clifford_chr7R-894097_TSD	DTC_Clifford	A	chr7R	894097763-894110467	894097763	894110467	F	TSD=CAT-CAT	NA	NA
DTC_ScerLo7v1p1p1_Clifford_chr7R-894612_TSD	DTC_Clifford	A	chr7R	894612854-894621499	894612854	894621499	R	TSD=TTC-TGA	NA	NA
DTC_ScerLo7v1p1p1_Clifford_chr1R-005801_TSD	DTC_Clifford	B	chr1R	5801958-5814040	5801958	5814040	F	TSD=AAT-AAT	NA	NA
DTC_ScerLo7v1p1p1_Clifford_chr1R-009125_TSD	DTC_Clifford	B	chr1R	9125169-9137373	9125169	9137373	R	TSD=GGG-GGG	NA	NA
DTC_ScerLo7v1p1p1_Clifford_chr1R-009180_TSD	DTC_Clifford	B	chr1R	9180571-9194393	9180571	9194393	F	TSD=GCA-GCA	NA	NA
DTC_ScerLo7v1p1p1_Clifford_chr1R-010701_TSD	DTC_Clifford	B	chr1R	10701598-10714555	10701598	10714555	F	TSD=TGT-TGT	NA	NA
DTC_ScerLo7v1p1p1_Clifford_chr1R-012280_TSD	DTC_Clifford	B	chr1R	12280728-12293176	12280728	12293176	R	TSD=AAA-AAA	NA	NA
DTC_ScerLo7v1p1p1_Clifford_chr1R-013889_TSD	DTC_Clifford	B	chr1R	13889205-13902167	13889205	13902167	F	TSD=ATC-ATC	NA	NA
DTC_ScerLo7v1p1p1_Clifford_chr1R-015737_TSD	DTC_Clifford	B	chr1R	15737571-15750583	15737571	15750583	R	TSD=AAG-AAG	NA	NA
DTC_ScerLo7v1p1p1_Clifford_chr1R-015922_TSD	DTC_Clifford	B	chr1R	15922408-15936211	15922408	15936211	R	TSD=TTC-TTC	NA	NA
DTC_ScerLo7v1p1p1_Clifford_chr1R-016222_TSD	DTC_Clifford	B	chr1R	16222036-16233360	16222036	16233360	R	TSD=CAC-CAC	NA	NA
DTC_ScerLo7v1p1p1_Clifford_chr1R-017796_TSD	DTC_Clifford	B	chr1R	17796041-17808530	17796041	17808530	F	TSD=TAT-TAT	NA	NA
DTC_ScerLo7v1p1p1_Clifford_chr1R-017896_TSD	DTC_Clifford	B	chr1R	17896392-17906800	17896392	17906800	R	TSD=TGG-TGG	NA	NA
DTC_ScerLo7v1p1p1_Clifford_chr1R-020525_TSD	DTC_Clifford	B	chr1R	20525972-20535270	20525972	20535270	R	TSD=TAA-TAA	NA	NA
DTC_ScerLo7v1p1p1_Clifford_chr1R-027416_TSD	DTC_Clifford	B	chr1R	27416720-27427474	27416720	27427474	F	TSD=TGG-TGG	NA	NA
DTC_ScerLo7v1p1p1_Clifford_chr1R-029320_TSD	DTC_Clifford	B	chr1R	29320387-29332534	29320387	29332534	F	TSD=AAC-ATC	NA	NA
DTC_ScerLo7v1p1p1_Clifford_chr1R-031591_TSD	DTC_Clifford	B	chr1R	31591779-31606113	31591779	31606113	F	TSD=ATA-ATA	NA	NA
DTC_ScerLo7v1p1p1_Clifford_chr1R-036734_TSD	DTC_Clifford	B	chr1R	36734845-36749148	36734845	36749148	R	TSD=AGG-AGG	NA	NA
DTC_ScerLo7v1p1p1_Clifford_chr1R-043284_TSD	DTC_Clifford	B	chr1R	43284889-43298292	43284889	43298292	R	TSD=CGT-CAT	NA	NA
DTC_ScerLo7v1p1p1_Clifford_chr1R-075076_TSD	DTC_Clifford	B	chr1R	75076725-75088742	75076725	75088742	R	TSD=CTA-CTA	NA	NA
DTC_ScerLo7v1p1p1_Clifford_chr1R-106669_TSD	DTC_Clifford	B	chr1R	106669493-106680779	106669493	106680779	F	TSD=CCT-CCT	NA	NA
DTC_ScerLo7v1p1p1_Clifford_chr1R-331201_TSD	DTC_Clifford	B	chr1R	331201115-331212871	331201115	331212871	R	TSD=TTG-TTG	NA	NA
DTC_ScerLo7v1p1p1_Clifford_chr1R-424963_TSD	DTC_Clifford	B	chr1R	424963092-424975730	424963092	424975730	R	TSD=CTA-CTA	NA	NA
DTC_ScerLo7v1p1p1_Clifford_chr1R-513528_TSD	DTC_Clifford	B	chr1R	513528909-513537659	513528909	513537659	F	TSD=CAA-AAA	NA	NA
DTC_ScerLo7v1p1p1_Clifford_chr1R-573915_TSD	DTC_Clifford	B	chr1R	573915306-573929810	573915306	573929810	F	TSD=TAT-TAT	NA	NA
DTC_ScerLo7v1p1p1_Clifford_chr1R-590668_TSD	DTC_Clifford	B	chr1R	590668341-590680589	590668341	590680589	R	TSD=TTG-TTG	NA	NA
DTC_ScerLo7v1p1p1_Clifford_chr1R-591527_TSD	DTC_Clifford	B	chr1R	591527364-591539190	591527364	591539190	F	TSD=ATT-ATT	NA	NA
DTC_ScerLo7v1p1p1_Clifford_chr1R-622942_TSD	DTC_Clifford	B	chr1R	622942225-622953813	622942225	622953813	F	TSD=ATG-ATG	NA	NA
DTC_ScerLo7v1p1p1_Clifford_chr1R-641148_TSD	DTC_Clifford	B	chr1R	641148080-641160512	641148080	641160512	R	TSD=ATC-ATC	NA	NA
DTC_ScerLo7v1p1p1_Clifford_chr1R-644539_TSD	DTC_Clifford	B	chr1R	644539719-644548044	644539719	644548044	R	TSD=GTT-GTT	NA	NA
DTC_ScerLo7v1p1p1_Clifford_chr1R-651652_TSD	DTC_Clifford	B	chr1R	651652465-651665474	651652465	651665474	F	TSD=GAT-GAT	NA	NA
DTC_ScerLo7v1p1p1_Clifford_chr1R-658936_TSD	DTC_Clifford	B	chr1R	658936115-658948191	658936115	658948191	F	TSD=TAC-CCC	NA	NA
DTC_ScerLo7v1p1p1_Clifford_chr1R-669568_TSD	DTC_Clifford	B	chr1R	669568881-669583022	669568881	669583022	F	TSD=TGG-TGG	NA	NA
DTC_ScerLo7v1p1p1_Clifford_chr1R-679597_TSD	DTC_Clifford	B	chr1R	679597043-679609498	679597043	679609498	R	TSD=ACT-ACT	NA	NA
DTC_ScerLo7v1p1p1_Clifford_chr1R-689022_TSD	DTC_Clifford	B	chr1R	689022465-689034841	689022465	689034841	F	TSD=ACA-CCA	NA	NA
DTC_ScerLo7v1p1p1_Clifford_chr1R-701408_TSD	DTC_Clifford	B	chr1R	701408541-701421275	701408541	701421275	F	TSD=TAA-TAA	NA	NA
DTC_ScerLo7v1p1p1_Clifford_chr1R-713718_TSD	DTC_Clifford	B	chr1R	713718169-713729870	713718169	713729870	R	TSD=TTT-TTT	NA	NA
DTC_ScerLo7v1p1p1_Clifford_chr1R-716922_TSD	DTC_Clifford	B	chr1R	716922605-716935484	716922605	716935484	F	TSD=ATA-TAT	NA	NA
DTC_ScerLo7v1p1p1_Clifford_chr2R-008506_TSD	DTC_Clifford	B	chr2R	8506244-8519039	8506244	8519039	R	TSD=TGT-TGT	NA	NA
DTC_ScerLo7v1p1p1_Clifford_chr2R-017880_TSD	DTC_Clifford	B	chr2R	17880263-17890483	17880263	17890483	R	TSD=CGT-CGT	NA	NA
DTC_ScerLo7v1p1p1_Clifford_chr2R-018545_TSD	DTC_Clifford	B	chr2R	18545128-18559937	18545128	18559937	F	TSD=TAT-TAT	NA	NA
DTC_ScerLo7v1p1p1_Clifford_chr2R-021455_TSD	DTC_Clifford	B	chr2R	21455215-21466805	21455215	21466805	R	TSD=AAG-AAG	NA	NA
DTC_ScerLo7v1p1p1_Clifford_chr2R-033555_TSD	DTC_Clifford	B	chr2R	33555398-33568893	33555398	33568893	R	TSD=CTA-CTA	NA	NA
DTC_ScerLo7v1p1p1_Clifford_chr2R-038588_TSD	DTC_Clifford	B	chr2R	38588778-38600692	38588778	38600692	R	TSD=CAT-GGC	NA	NA
DTC_ScerLo7v1p1p1_Clifford_chr2R-044214_TSD	DTC_Clifford	B	chr2R	44214785-44228027	44214785	44228027	F	TSD=CGA-CGA	NA	NA
DTC_ScerLo7v1p1p1_Clifford_chr2R-056904_TSD	DTC_Clifford	B	chr2R	56904922-56915153	56904922	56915153	F	TSD=TAG-TAG	NA	NA
DTC_ScerLo7v1p1p1_Clifford_chr2R-064159_TSD	DTC_Clifford	B	chr2R	64159968-64172387	64159968	64172387	F	TSD=TAT-TAT	NA	NA
DTC_ScerLo7v1p1p1_Clifford_chr2R-064227_TSD	DTC_Clifford	B	chr2R	64227058-64241006	64227058	64241006	R	TSD=GAC-GAC	NA	NA
DTC_ScerLo7v1p1p1_Clifford_chr2R-069418_TSD	DTC_Clifford	B	chr2R	69418195-69432069	69418195	69432069	F	TSD=GAC-GAT	NA	NA
DTC_ScerLo7v1p1p1_Clifford_chr2R-081069_TSD	DTC_Clifford	B	chr2R	81069809-81082566	81069809	81082566	F	TSD=TTA-TTA	NA	NA
DTC_ScerLo7v1p1p1_Clifford_chr2R-083939_TSD	DTC_Clifford	B	chr2R	83939526-83953998	83939526	83953998	R	TSD=ATT-ATT	NA	NA
DTC_ScerLo7v1p1p1_Clifford_chr2R-138034_TSD	DTC_Clifford	B	chr2R	138034559-138046103	138034559	138046103	F	TSD=CAA-CAA	NA	NA
DTC_ScerLo7v1p1p1_Clifford_chr2R-280716_TSD	DTC_Clifford	B	chr2R	280716096-280726048	280716096	280726048	F	TSD=CTG-CTG	NA	NA
DTC_ScerLo7v1p1p1_Clifford_chr2R-654532_TSD	DTC_Clifford	B	chr2R	654532418-654545176	654532418	654545176	F	TSD=CAT-CAT	NA	NA
DTC_ScerLo7v1p1p1_Clifford_chr2R-707333_TSD	DTC_Clifford	B	chr2R	707333906-707347031	707333906	707347031	R	TSD=TCC-TCC	NA	NA
DTC_ScerLo7v1p1p1_Clifford_chr2R-736882_TSD	DTC_Clifford	B	chr2R	736882943-736891783	736882943	736891783	F	TSD=CTC-CTC	NA	NA
DTC_ScerLo7v1p1p1_Clifford_chr2R-752554_TSD	DTC_Clifford	B	chr2R	752554384-752568353	752554384	752568353	F	TSD=CAA-CAA	NA	NA
DTC_ScerLo7v1p1p1_Clifford_chr2R-792967_TSD	DTC_Clifford	B	chr2R	792967371-792980351	792967371	792980351	F	TSD=TGA-TGA	NA	NA
DTC_ScerLo7v1p1p1_Clifford_chr2R-793910_TSD	DTC_Clifford	B	chr2R	793910299-793923376	793910299	793923376	F	TSD=AGA-AGA	NA	NA
DTC_ScerLo7v1p1p1_Clifford_chr2R-811723_TSD	DTC_Clifford	B	chr2R	811723242-811737894	811723242	811737894	F	TSD=ATG-ATG	NA	NA
DTC_ScerLo7v1p1p1_Clifford_chr2R-826081_TSD	DTC_Clifford	B	chr2R	826081179-826094417	826081179	826094417	F	TSD=GAT-GAT	NA	NA
DTC_ScerLo7v1p1p1_Clifford_chr2R-849909_TSD	DTC_Clifford	B	chr2R	849909036-849920721	849909036	849920721	R	TSD=TAC-TAT	NA	NA
DTC_ScerLo7v1p1p1_Clifford_chr2R-850663_TSD	DTC_Clifford	B	chr2R	850663061-850675343	850663061	850675343	R	TSD=AAA-AAA	NA	NA
DTC_ScerLo7v1p1p1_Clifford_chr2R-854094_TSD	DTC_Clifford	B	chr2R	854094307-854107640	854094307	854107640	R	TSD=CAA-ATG	NA	NA
DTC_ScerLo7v1p1p1_Clifford_chr2R-856058_TSD	DTC_Clifford	B	chr2R	856058076-856072320	856058076	856072320	F	TSD=GTA-GTA	NA	NA
DTC_ScerLo7v1p1p1_Clifford_chr2R-875179_TSD	DTC_Clifford	B	chr2R	875179495-875191974	875179495	875191974	R	TSD=CTA-CTA	NA	NA
DTC_ScerLo7v1p1p1_Clifford_chr2R-878839_TSD	DTC_Clifford	B	chr2R	878839521-878851525	878839521	878851525	R	TSD=CAA-CAA	NA	NA
DTC_ScerLo7v1p1p1_Clifford_chr2R-887191_TSD	DTC_Clifford	B	chr2R	887191393-887199952	887191393	887199952	F	TSD=GTT-GTT	NA	NA
DTC_ScerLo7v1p1p1_Clifford_chr2R-894566_TSD	DTC_Clifford	B	chr2R	894566373-894579087	894566373	894579087	R	TSD=TAG-TAG	NA	NA
DTC_ScerLo7v1p1p1_Clifford_chr2R-896352_TSD	DTC_Clifford	B	chr2R	896352978-896365505	896352978	896365505	R	TSD=TAA-TAA	NA	NA
DTC_ScerLo7v1p1p1_Clifford_chr2R-896666_TSD	DTC_Clifford	B	chr2R	896666543-896679020	896666543	896679020	R	TSD=TAT-TAT	NA	NA
DTC_ScerLo7v1p1p1_Clifford_chr2R-901934_TSD	DTC_Clifford	B	chr2R	901934027-901946840	901934027	901946840	R	TSD=TAC-TAC	NA	NA
DTC_ScerLo7v1p1p1_Clifford_chr2R-903008_TSD	DTC_Clifford	B	chr2R	903008837-903022251	903008837	903022251	F	TSD=ATT-ATT	NA	NA
DTC_ScerLo7v1p1p1_Clifford_chr2R-908249_TSD	DTC_Clifford	B	chr2R	908249784-908262615	908249784	908262615	F	TSD=TCT-TCT	NA	NA
DTC_ScerLo7v1p1p1_Clifford_chr2R-908915_TSD	DTC_Clifford	B	chr2R	908915917-908928930	908915917	908928930	F	TSD=TGT-TGT	NA	NA
DTC_ScerLo7v1p1p1_Clifford_chr2R-911273_TSD	DTC_Clifford	B	chr2R	911273210-911286517	911273210	911286517	F	TSD=GGT-GGT	NA	NA
DTC_ScerLo7v1p1p1_Clifford_chr2R-912906_TSD	DTC_Clifford	B	chr2R	912906553-912916822	912906553	912916822	R	TSD=ATA-ATA	NA	NA
DTC_ScerLo7v1p1p1_Clifford_chr2R-917156_TSD	DTC_Clifford	B	chr2R	917156443-917168738	917156443	917168738	F	TSD=CTA-CTA	NA	NA
DTC_ScerLo7v1p1p1_Clifford_chr2R-920007_TSD	DTC_Clifford	B	chr2R	920007325-920020031	920007325	920020031	R	TSD=GTA-GTA	NA	NA
DTC_ScerLo7v1p1p1_Clifford_chr2R-933640_TSD	DTC_Clifford	B	chr2R	933640269-933653399	933640269	933653399	R	TSD=GCT-GCT	NA	NA
DTC_ScerLo7v1p1p1_Clifford_chr2R-934417_TSD	DTC_Clifford	B	chr2R	934417944-934429979	934417944	934429979	F	TSD=TAG-TAG	NA	NA
DTC_ScerLo7v1p1p1_Clifford_chr2R-938363_TSD	DTC_Clifford	B	chr2R	938363174-938375498	938363174	938375498	R	TSD=TAA-TAA	NA	NA
DTC_ScerLo7v1p1p1_Clifford_chr2R-942317_TSD	DTC_Clifford	B	chr2R	942317257-942325947	942317257	942325947	F	TSD=GTA-GTA	NA	NA
DTC_ScerLo7v1p1p1_Clifford_chr3R-000056_TSD	DTC_Clifford	B	chr3R	56398-69434	56398	69434	R	TSD=CAA-ACA	NA	NA
DTC_ScerLo7v1p1p1_Clifford_chr3R-004156_TSD	DTC_Clifford	B	chr3R	4156944-4167958	4156944	4167958	F	TSD=ACA-ACA	NA	NA
DTC_ScerLo7v1p1p1_Clifford_chr3R-006983_TSD	DTC_Clifford	B	chr3R	6983393-6996509	6983393	6996509	F	TSD=CTT-CTT	NA	NA
DTC_ScerLo7v1p1p1_Clifford_chr3R-013379_TSD	DTC_Clifford	B	chr3R	13379719-13393932	13379719	13393932	F	TSD=GTA-GTA	NA	NA
DTC_ScerLo7v1p1p1_Clifford_chr3R-013955_TSD	DTC_Clifford	B	chr3R	13955162-13968478	13955162	13968478	F	TSD=TAT-TAT	NA	NA
DTC_ScerLo7v1p1p1_Clifford_chr3R-016187_TSD	DTC_Clifford	B	chr3R	16187462-16199834	16187462	16199834	R	TSD=ATG-ATG	NA	NA
DTC_ScerLo7v1p1p1_Clifford_chr3R-019643_TSD	DTC_Clifford	B	chr3R	19643510-19656589	19643510	19656589	R	TSD=CAA-CAG	NA	NA
DTC_ScerLo7v1p1p1_Clifford_chr3R-019936_TSD	DTC_Clifford	B	chr3R	19936481-19947445	19936481	19947445	F	TSD=GCA-GCA	NA	NA
DTC_ScerLo7v1p1p1_Clifford_chr3R-026483_TSD	DTC_Clifford	B	chr3R	26483961-26493085	26483961	26493085	F	TSD=CTT-CTT	NA	NA
DTC_ScerLo7v1p1p1_Clifford_chr3R-035547_TSD	DTC_Clifford	B	chr3R	35547158-35560583	35547158	35560583	R	TSD=TTA-TTA	NA	NA
DTC_ScerLo7v1p1p1_Clifford_chr3R-039833_TSD	DTC_Clifford	B	chr3R	39833520-39845908	39833520	39845908	R	TSD=CGA-CGA	NA	NA
DTC_ScerLo7v1p1p1_Clifford_chr3R-043692_TSD	DTC_Clifford	B	chr3R	43692181-43704516	43692181	43704516	R	TSD=AGT-AGT	NA	NA
DTC_ScerLo7v1p1p1_Clifford_chr3R-048528_TSD	DTC_Clifford	B	chr3R	48528401-48540956	48528401	48540956	F	TSD=AAG-AGG	NA	NA
DTC_ScerLo7v1p1p1_Clifford_chr3R-048754_TSD	DTC_Clifford	B	chr3R	48754112-48766821	48754112	48766821	R	TSD=ATA-ATA	NA	NA
DTC_ScerLo7v1p1p1_Clifford_chr3R-053221_TSD	DTC_Clifford	B	chr3R	53221442-53234156	53221442	53234156	R	TSD=CAT-CAT	NA	NA
DTC_ScerLo7v1p1p1_Clifford_chr3R-060961_TSD	DTC_Clifford	B	chr3R	60961430-60975739	60961430	60975739	R	TSD=GCG-GCG	NA	NA
DTC_ScerLo7v1p1p1_Clifford_chr3R-063642_TSD	DTC_Clifford	B	chr3R	63642141-63653923	63642141	63653923	R	TSD=ACC-ACC	NA	NA
DTC_ScerLo7v1p1p1_Clifford_chr3R-069037_TSD	DTC_Clifford	B	chr3R	69037168-69050881	69037168	69050881	R	TSD=ACA-TAC	NA	NA
DTC_ScerLo7v1p1p1_Clifford_chr3R-073430_TSD	DTC_Clifford	B	chr3R	73430236-73443316	73430236	73443316	F	TSD=AGG-AGG	NA	NA
DTC_ScerLo7v1p1p1_Clifford_chr3R-084702_TSD	DTC_Clifford	B	chr3R	84702145-84714423	84702145	84714423	F	TSD=TTA-TTA	NA	NA
DTC_ScerLo7v1p1p1_Clifford_chr3R-085739_TSD	DTC_Clifford	B	chr3R	85739565-85753270	85739565	85753270	F	TSD=CAA-ATG	NA	NA
DTC_ScerLo7v1p1p1_Clifford_chr3R-189135_TSD	DTC_Clifford	B	chr3R	189135432-189147598	189135432	189147598	F	TSD=TAA-TAA	NA	NA
DTC_ScerLo7v1p1p1_Clifford_chr3R-189203_TSD	DTC_Clifford	B	chr3R	189203746-189217393	189203746	189217393	R	TSD=GTA-GTA	NA	NA
DTC_ScerLo7v1p1p1_Clifford_chr3R-352235_TSD	DTC_Clifford	B	chr3R	352235810-352250592	352235810	352250592	R	TSD=GCG-GCG	NA	NA
DTC_ScerLo7v1p1p1_Clifford_chr3R-374645_TSD	DTC_Clifford	B	chr3R	374645648-374658519	374645648	374658519	R	TSD=CAT-TAA	NA	NA
DTC_ScerLo7v1p1p1_Clifford_chr3R-651081_TSD	DTC_Clifford	B	chr3R	651081937-651094013	651081937	651094013	R	TSD=TAT-TAT	NA	NA
DTC_ScerLo7v1p1p1_Clifford_chr3R-694652_TSD	DTC_Clifford	B	chr3R	694652255-694664706	694652255	694664706	F	TSD=CCA-CCA	NA	NA
DTC_ScerLo7v1p1p1_Clifford_chr3R-767405_TSD	DTC_Clifford	B	chr3R	767405858-767419083	767405858	767419083	R	TSD=TAT-TAT	NA	NA
DTC_ScerLo7v1p1p1_Clifford_chr3R-790528_TSD	DTC_Clifford	B	chr3R	790528025-790542498	790528025	790542498	F	TSD=ACA-ACA	NA	NA
DTC_ScerLo7v1p1p1_Clifford_chr3R-791472_TSD	DTC_Clifford	B	chr3R	791472109-791485050	791472109	791485050	F	TSD=CAA-CAA	NA	NA
DTC_ScerLo7v1p1p1_Clifford_chr3R-791943_TSD	DTC_Clifford	B	chr3R	791943272-791956487	791943272	791956487	R	TSD=TCT-TCT	NA	NA
DTC_ScerLo7v1p1p1_Clifford_chr3R-838488_TSD	DTC_Clifford	B	chr3R	838488032-838501599	838488032	838501599	F	TSD=ACG-ACG	NA	NA
DTC_ScerLo7v1p1p1_Clifford_chr3R-862152_TSD	DTC_Clifford	B	chr3R	862152637-862166785	862152637	862166785	R	TSD=TAG-TAG	NA	NA
DTC_ScerLo7v1p1p1_Clifford_chr3R-870204_TSD	DTC_Clifford	B	chr3R	870204642-870219110	870204642	870219110	F	TSD=GCC-GCC	NA	NA
DTC_ScerLo7v1p1p1_Clifford_chr3R-873146_TSD	DTC_Clifford	B	chr3R	873146967-873160764	873146967	873160764	R	TSD=CTT-CTG	NA	NA
DTC_ScerLo7v1p1p1_Clifford_chr3R-882160_TSD	DTC_Clifford	B	chr3R	882160116-882174815	882160116	882174815	F	TSD=TAG-TAG	NA	NA
DTC_ScerLo7v1p1p1_Clifford_chr3R-897409_TSD	DTC_Clifford	B	chr3R	897409441-897422450	897409441	897422450	F	TSD=TTT-TTT	NA	NA
DTC_ScerLo7v1p1p1_Clifford_chr3R-920619_TSD	DTC_Clifford	B	chr3R	920619440-920632028	920619440	920632028	F	TSD=TGT-TGT	NA	NA
DTC_ScerLo7v1p1p1_Clifford_chr3R-927099_TSD	DTC_Clifford	B	chr3R	927099135-927108476	927099135	927108476	F	TSD=CAA-CAA	NA	NA
DTC_ScerLo7v1p1p1_Clifford_chr3R-930840_TSD	DTC_Clifford	B	chr3R	930840390-930853721	930840390	930853721	R	TSD=ATA-ATA	NA	NA
DTC_ScerLo7v1p1p1_Clifford_chr3R-940554_TSD	DTC_Clifford	B	chr3R	940554998-940569966	940554998	940569966	F	TSD=TAT-TAT	NA	NA
DTC_ScerLo7v1p1p1_Clifford_chr3R-949848_TSD	DTC_Clifford	B	chr3R	949848113-949860795	949848113	949860795	R	TSD=GGC-GGC	NA	NA
DTC_ScerLo7v1p1p1_Clifford_chr3R-950016_TSD	DTC_Clifford	B	chr3R	950016755-950029867	950016755	950029867	F	TSD=ACG-ATG	NA	NA
DTC_ScerLo7v1p1p1_Clifford_chr3R-952234_TSD	DTC_Clifford	B	chr3R	952234502-952247315	952234502	952247315	R	TSD=CAT-CAT	NA	NA
DTC_ScerLo7v1p1p1_Clifford_chr3R-958694_TSD	DTC_Clifford	B	chr3R	958694838-958707163	958694838	958707163	F	TSD=CTA-CTA	NA	NA
DTC_ScerLo7v1p1p1_Clifford_chr3R-959485_TSD	DTC_Clifford	B	chr3R	959485974-959499392	959485974	959499392	F	TSD=CAA-CAA	NA	NA
DTC_ScerLo7v1p1p1_Clifford_chr4R-004296_TSD	DTC_Clifford	B	chr4R	4296445-4308759	4296445	4308759	F	TSD=GTT-GTT	NA	NA
DTC_ScerLo7v1p1p1_Clifford_chr4R-004569_TSD	DTC_Clifford	B	chr4R	4569448-4583645	4569448	4583645	F	TSD=AGG-AGG	NA	NA
DTC_ScerLo7v1p1p1_Clifford_chr4R-004840_TSD	DTC_Clifford	B	chr4R	4840426-4852495	4840426	4852495	R	TSD=AAA-AAA	NA	NA
DTC_ScerLo7v1p1p1_Clifford_chr4R-024741_TSD	DTC_Clifford	B	chr4R	24741042-24754049	24741042	24754049	R	TSD=AGG-AGG	NA	NA
DTC_ScerLo7v1p1p1_Clifford_chr4R-032400_TSD	DTC_Clifford	B	chr4R	32400321-32412679	32400321	32412679	R	TSD=AAA-AAA	NA	NA
DTC_ScerLo7v1p1p1_Clifford_chr4R-060627_TSD	DTC_Clifford	B	chr4R	60627653-60640752	60627653	60640752	R	TSD=GTA-GTA	NA	NA
DTC_ScerLo7v1p1p1_Clifford_chr4R-144005_TSD	DTC_Clifford	B	chr4R	144005382-144019423	144005382	144019423	R	TSD=TAG-TAG	NA	NA
DTC_ScerLo7v1p1p1_Clifford_chr4R-559911_TSD	DTC_Clifford	B	chr4R	559911471-559922177	559911471	559922177	F	TSD=TGC-TGC	NA	NA
DTC_ScerLo7v1p1p1_Clifford_chr4R-561583_TSD	DTC_Clifford	B	chr4R	561583862-561596930	561583862	561596930	F	TSD=AAT-AAT	NA	NA
DTC_ScerLo7v1p1p1_Clifford_chr4R-561878_TSD	DTC_Clifford	B	chr4R	561878550-561892252	561878550	561892252	F	TSD=CAT-CAT	NA	NA
DTC_ScerLo7v1p1p1_Clifford_chr4R-586892_TSD	DTC_Clifford	B	chr4R	586892044-586903458	586892044	586903458	F	TSD=ATT-ATT	NA	NA
DTC_ScerLo7v1p1p1_Clifford_chr4R-606513_TSD	DTC_Clifford	B	chr4R	606513150-606525650	606513150	606525650	R	TSD=ATA-ATA	NA	NA
DTC_ScerLo7v1p1p1_Clifford_chr4R-630942_TSD	DTC_Clifford	B	chr4R	630942245-630954459	630942245	630954459	R	TSD=AAG-AAG	NA	NA
DTC_ScerLo7v1p1p1_Clifford_chr4R-651038_TSD	DTC_Clifford	B	chr4R	651038599-651052868	651038599	651052868	R	TSD=TTA-TTA	NA	NA
DTC_ScerLo7v1p1p1_Clifford_chr4R-683566_TSD	DTC_Clifford	B	chr4R	683566041-683577140	683566041	683577140	R	TSD=AGT-AGT	NA	NA
DTC_ScerLo7v1p1p1_Clifford_chr4R-691124_TSD	DTC_Clifford	B	chr4R	691124759-691137897	691124759	691137897	F	TSD=AAA-AAA	NA	NA
DTC_ScerLo7v1p1p1_Clifford_chr4R-699889_TSD	DTC_Clifford	B	chr4R	699889411-699902057	699889411	699902057	R	TSD=GTT-GTT	NA	NA
DTC_ScerLo7v1p1p1_Clifford_chr4R-705315_TSD	DTC_Clifford	B	chr4R	705315837-705330083	705315837	705330083	F	TSD=ATA-ATA	NA	NA
DTC_ScerLo7v1p1p1_Clifford_chr4R-714873_TSD	DTC_Clifford	B	chr4R	714873016-714883121	714873016	714883121	F	TSD=TCT-TTC	NA	NA
DTC_ScerLo7v1p1p1_Clifford_chr4R-717306_TSD	DTC_Clifford	B	chr4R	717306741-717320061	717306741	717320061	F	TSD=GAC-GAC	NA	NA
DTC_ScerLo7v1p1p1_Clifford_chr4R-731581_TSD	DTC_Clifford	B	chr4R	731581098-731592728	731581098	731592728	F	TSD=TTT-TTT	NA	NA
DTC_ScerLo7v1p1p1_Clifford_chr4R-739228_TSD	DTC_Clifford	B	chr4R	739228753-739241420	739228753	739241420	R	TSD=CGA-ACG	NA	NA
DTC_ScerLo7v1p1p1_Clifford_chr4R-741234_TSD	DTC_Clifford	B	chr4R	741234080-741246969	741234080	741246969	F	TSD=TAT-TAT	NA	NA
DTC_ScerLo7v1p1p1_Clifford_chr4R-745665_TSD	DTC_Clifford	B	chr4R	745665881-745678596	745665881	745678596	F	TSD=CTA-CTA	NA	NA
DTC_ScerLo7v1p1p1_Clifford_chr4R-746500_TSD	DTC_Clifford	B	chr4R	746500843-746514110	746500843	746514110	F	TSD=GAT-GGT	NA	NA
DTC_ScerLo7v1p1p1_Clifford_chr4R-752352_TSD	DTC_Clifford	B	chr4R	752352261-752361109	752352261	752361109	R	TSD=AGG-AGG	NA	NA
DTC_ScerLo7v1p1p1_Clifford_chr4R-756214_TSD	DTC_Clifford	B	chr4R	756214518-756228753	756214518	756228753	R	TSD=TAC-TAC	NA	NA
DTC_ScerLo7v1p1p1_Clifford_chr4R-764270_TSD	DTC_Clifford	B	chr4R	764270464-764284147	764270464	764284147	R	TSD=AGC-AGC	NA	NA
DTC_ScerLo7v1p1p1_Clifford_chr4R-769036_TSD	DTC_Clifford	B	chr4R	769036205-769049145	769036205	769049145	R	TSD=AAC-AAC	NA	NA
DTC_ScerLo7v1p1p1_Clifford_chr4R-772204_TSD	DTC_Clifford	B	chr4R	772204732-772217238	772204732	772217238	R	TSD=TGG-TGG	NA	NA
DTC_ScerLo7v1p1p1_Clifford_chr4R-772229_TSD	DTC_Clifford	B	chr4R	772229937-772241467	772229937	772241467	F	TSD=CGC-CGC	NA	NA
DTC_ScerLo7v1p1p1_Clifford_chr4R-774670_TSD	DTC_Clifford	B	chr4R	774670061-774681821	774670061	774681821	R	TSD=GCA-ACA	NA	NA
DTC_ScerLo7v1p1p1_Clifford_chr4R-774835_TSD	DTC_Clifford	B	chr4R	774835223-774848234	774835223	774848234	R	TSD=AGG-AGG	NA	NA
DTC_ScerLo7v1p1p1_Clifford_chr4R-778955_TSD	DTC_Clifford	B	chr4R	778955342-778967642	778955342	778967642	R	TSD=TCC-TCC	NA	NA
DTC_ScerLo7v1p1p1_Clifford_chr4R-779027_TSD	DTC_Clifford	B	chr4R	779027913-779041328	779027913	779041328	R	TSD=AGT-AGT	NA	NA
DTC_ScerLo7v1p1p1_Clifford_chr4R-779349_TSD	DTC_Clifford	B	chr4R	779349919-779362150	779349919	779362150	F	TSD=TAT-TAT	NA	NA
DTC_ScerLo7v1p1p1_Clifford_chr4R-779418_TSD	DTC_Clifford	B	chr4R	779418905-779432335	779418905	779432335	R	TSD=TAA-TAG	NA	NA
DTC_ScerLo7v1p1p1_Clifford_chr4R-780071_TSD	DTC_Clifford	B	chr4R	780071428-780084529	780071428	780084529	F	TSD=GCC-GCC	NA	NA
DTC_ScerLo7v1p1p1_Clifford_chr4R-781568_TSD	DTC_Clifford	B	chr4R	781568642-781582542	781568642	781582542	R	TSD=CAG-CAG	NA	NA
DTC_ScerLo7v1p1p1_Clifford_chr4R-782136_TSD	DTC_Clifford	B	chr4R	782136096-782149509	782136096	782149509	F	TSD=TAT-TAT	NA	NA
DTC_ScerLo7v1p1p1_Clifford_chr4R-792698_TSD	DTC_Clifford	B	chr4R	792698956-792711940	792698956	792711940	F	TSD=ATG-ATG	NA	NA
DTC_ScerLo7v1p1p1_Clifford_chr4R-792843_TSD	DTC_Clifford	B	chr4R	792843468-792855609	792843468	792855609	F	TSD=CTA-CTA	NA	NA
DTC_ScerLo7v1p1p1_Clifford_chr4R-797603_TSD	DTC_Clifford	B	chr4R	797603699-797616560	797603699	797616560	R	TSD=AGA-AGA	NA	NA
DTC_ScerLo7v1p1p1_Clifford_chr4R-799657_TSD	DTC_Clifford	B	chr4R	799657647-799671333	799657647	799671333	F	TSD=TAA-TAA	NA	NA
DTC_ScerLo7v1p1p1_Clifford_chr4R-807554_TSD	DTC_Clifford	B	chr4R	807554701-807570003	807554701	807570003	R	TSD=TAT-AAT	NA	NA
DTC_ScerLo7v1p1p1_Clifford_chr4R-810386_TSD	DTC_Clifford	B	chr4R	810386071-810395666	810386071	810395666	F	TSD=ATA-ATA	NA	NA
DTC_ScerLo7v1p1p1_Clifford_chr4R-812575_TSD	DTC_Clifford	B	chr4R	812575618-812587435	812575618	812587435	F	TSD=TAC-TAC	NA	NA
DTC_ScerLo7v1p1p1_Clifford_chr4R-814697_TSD	DTC_Clifford	B	chr4R	814697450-814707822	814697450	814707822	R	TSD=TGG-TGG	NA	NA
DTC_ScerLo7v1p1p1_Clifford_chr4R-815747_TSD	DTC_Clifford	B	chr4R	815747833-815763038	815747833	815763038	F	TSD=AGG-AGG	NA	NA
DTC_ScerLo7v1p1p1_Clifford_chr4R-817129_TSD	DTC_Clifford	B	chr4R	817129224-817140772	817129224	817140772	R	TSD=TTA-TTA	NA	NA
DTC_ScerLo7v1p1p1_Clifford_chr4R-822023_TSD	DTC_Clifford	B	chr4R	822023081-822032871	822023081	822032871	F	TSD=CAT-CAT	NA	NA
DTC_ScerLo7v1p1p1_Clifford_chr4R-824054_TSD	DTC_Clifford	B	chr4R	824054177-824066901	824054177	824066901	F	TSD=ATA-ATA	NA	NA
DTC_ScerLo7v1p1p1_Clifford_chr4R-826135_TSD	DTC_Clifford	B	chr4R	826135913-826149277	826135913	826149277	F	TSD=ATA-ATA	NA	NA
DTC_ScerLo7v1p1p1_Clifford_chr4R-827342_TSD	DTC_Clifford	B	chr4R	827342268-827355825	827342268	827355825	R	TSD=AAT-AAT	NA	NA
DTC_ScerLo7v1p1p1_Clifford_chr4R-829506_TSD	DTC_Clifford	B	chr4R	829506262-829516758	829506262	829516758	R	TSD=CAC-CAC	NA	NA
DTC_ScerLo7v1p1p1_Clifford_chr4R-832178_TSD	DTC_Clifford	B	chr4R	832178865-832188006	832178865	832188006	F	TSD=AGA-AGA	NA	NA
DTC_ScerLo7v1p1p1_Clifford_chr4R-837460_TSD	DTC_Clifford	B	chr4R	837460421-837472305	837460421	837472305	F	TSD=TAT-AGT	NA	NA
DTC_ScerLo7v1p1p1_Clifford_chr4R-844904_TSD	DTC_Clifford	B	chr4R	844904675-844916624	844904675	844916624	F	TSD=AAC-AAC	NA	NA
DTC_ScerLo7v1p1p1_Clifford_chr4R-847986_TSD	DTC_Clifford	B	chr4R	847986335-847999100	847986335	847999100	F	TSD=ATA-CAT	NA	NA
DTC_ScerLo7v1p1p1_Clifford_chr4R-854752_TSD	DTC_Clifford	B	chr4R	854752767-854762949	854752767	854762949	R	TSD=CAT-CAT	NA	NA
DTC_ScerLo7v1p1p1_Clifford_chr4R-857641_TSD	DTC_Clifford	B	chr4R	857641199-857651506	857641199	857651506	R	TSD=ATA-ATA	NA	NA
DTC_ScerLo7v1p1p1_Clifford_chr4R-866578_TSD	DTC_Clifford	B	chr4R	866578106-866591611	866578106	866591611	F	TSD=TCA-TCA	NA	NA
DTC_ScerLo7v1p1p1_Clifford_chr4R-867288_TSD	DTC_Clifford	B	chr4R	867288860-867299139	867288860	867299139	F	TSD=GAT-AGA	NA	NA
DTC_ScerLo7v1p1p1_Clifford_chr4R-867968_TSD	DTC_Clifford	B	chr4R	867968016-867980843	867968016	867980843	R	TSD=CTC-TCT	NA	NA
DTC_ScerLo7v1p1p1_Clifford_chr4R-868167_TSD	DTC_Clifford	B	chr4R	868167635-868181250	868167635	868181250	F	TSD=GCC-GCC	NA	NA
DTC_ScerLo7v1p1p1_Clifford_chr4R-869179_TSD	DTC_Clifford	B	chr4R	869179125-869193556	869179125	869193556	R	TSD=TTG-TTG	NA	NA
DTC_ScerLo7v1p1p1_Clifford_chr4R-885875_TSD	DTC_Clifford	B	chr4R	885875966-885887421	885875966	885887421	R	TSD=CTC-CAC	NA	NA
DTC_ScerLo7v1p1p1_Clifford_chr4R-886286_TSD	DTC_Clifford	B	chr4R	886286073-886298821	886286073	886298821	R	TSD=TAT-TAT	NA	NA
DTC_ScerLo7v1p1p1_Clifford_chr4R-895402_TSD	DTC_Clifford	B	chr4R	895402119-895413036	895402119	895413036	F	TSD=GTC-GTC	NA	NA
DTC_ScerLo7v1p1p1_Clifford_chr4R-896508_TSD	DTC_Clifford	B	chr4R	896508499-896523237	896508499	896523237	F	TSD=TCA-TCA	NA	NA
DTC_ScerLo7v1p1p1_Clifford_chr4R-897206_TSD	DTC_Clifford	B	chr4R	897206063-897218631	897206063	897218631	R	TSD=TGG-TAT	NA	NA
DTC_ScerLo7v1p1p1_Clifford_chr4R-901073_TSD	DTC_Clifford	B	chr4R	901073450-901086571	901073450	901086571	R	TSD=AGA-AGA	NA	NA
DTC_ScerLo7v1p1p1_Clifford_chr4R-903981_TSD	DTC_Clifford	B	chr4R	903981611-903990132	903981611	903990132	R	TSD=GAG-GAG	NA	NA
DTC_ScerLo7v1p1p1_Clifford_chr5R-000241_TSD	DTC_Clifford	B	chr5R	241286-249901	241286	249901	R	TSD=CAT-GCG	NA	NA
DTC_ScerLo7v1p1p1_Clifford_chr5R-012376_TSD	DTC_Clifford	B	chr5R	12376140-12386344	12376140	12386344	R	TSD=GCA-GCA	NA	NA
DTC_ScerLo7v1p1p1_Clifford_chr5R-026654_TSD	DTC_Clifford	B	chr5R	26654046-26667869	26654046	26667869	R	TSD=ATC-AAT	NA	NA
DTC_ScerLo7v1p1p1_Clifford_chr5R-029126_TSD	DTC_Clifford	B	chr5R	29126798-29141201	29126798	29141201	R	TSD=CTT-CTT	NA	NA
DTC_ScerLo7v1p1p1_Clifford_chr5R-029607_TSD	DTC_Clifford	B	chr5R	29607595-29619666	29607595	29619666	F	TSD=AAT-AAT	NA	NA
DTC_ScerLo7v1p1p1_Clifford_chr5R-042964_TSD	DTC_Clifford	B	chr5R	42964290-42978350	42964290	42978350	R	TSD=GTT-GTT	NA	NA
DTC_ScerLo7v1p1p1_Clifford_chr5R-098345_TSD	DTC_Clifford	B	chr5R	98345329-98359510	98345329	98359510	R	TSD=AAG-AAG	NA	NA
DTC_ScerLo7v1p1p1_Clifford_chr5R-451238_TSD	DTC_Clifford	B	chr5R	451238355-451252107	451238355	451252107	F	TSD=TGT-TGT	NA	NA
DTC_ScerLo7v1p1p1_Clifford_chr5R-540352_TSD	DTC_Clifford	B	chr5R	540352869-540362671	540352869	540362671	F	TSD=GTA-CAA	NA	NA
DTC_ScerLo7v1p1p1_Clifford_chr5R-551610_TSD	DTC_Clifford	B	chr5R	551610300-551622414	551610300	551622414	R	TSD=TGG-TGG	NA	NA
DTC_ScerLo7v1p1p1_Clifford_chr5R-637883_TSD	DTC_Clifford	B	chr5R	637883915-637898603	637883915	637898603	R	TSD=CCT-CCT	NA	NA
DTC_ScerLo7v1p1p1_Clifford_chr5R-643236_TSD	DTC_Clifford	B	chr5R	643236361-643250045	643236361	643250045	R	TSD=AGA-AGA	NA	NA
DTC_ScerLo7v1p1p1_Clifford_chr5R-649569_TSD	DTC_Clifford	B	chr5R	649569276-649580228	649569276	649580228	R	TSD=ATG-ATG	NA	NA
DTC_ScerLo7v1p1p1_Clifford_chr5R-650496_TSD	DTC_Clifford	B	chr5R	650496096-650509210	650496096	650509210	F	TSD=ACT-ACT	NA	NA
DTC_ScerLo7v1p1p1_Clifford_chr5R-650595_TSD	DTC_Clifford	B	chr5R	650595616-650610318	650595616	650610318	R	TSD=TAA-TAA	NA	NA
DTC_ScerLo7v1p1p1_Clifford_chr5R-653619_TSD	DTC_Clifford	B	chr5R	653619655-653632077	653619655	653632077	F	TSD=GCA-GCA	NA	NA
DTC_ScerLo7v1p1p1_Clifford_chr5R-654679_TSD	DTC_Clifford	B	chr5R	654679662-654692034	654679662	654692034	F	TSD=AAT-AAT	NA	NA
DTC_ScerLo7v1p1p1_Clifford_chr5R-657381_TSD	DTC_Clifford	B	chr5R	657381902-657390176	657381902	657390176	F	TSD=TAA-TAA	NA	NA
DTC_ScerLo7v1p1p1_Clifford_chr5R-673522_TSD	DTC_Clifford	B	chr5R	673522485-673534814	673522485	673534814	F	TSD=TAG-TAG	NA	NA
DTC_ScerLo7v1p1p1_Clifford_chr5R-675131_TSD	DTC_Clifford	B	chr5R	675131037-675144028	675131037	675144028	F	TSD=CCT-CCT	NA	NA
DTC_ScerLo7v1p1p1_Clifford_chr5R-680345_TSD	DTC_Clifford	B	chr5R	680345338-680359378	680345338	680359378	F	TSD=ATA-ATA	NA	NA
DTC_ScerLo7v1p1p1_Clifford_chr5R-690248_TSD	DTC_Clifford	B	chr5R	690248985-690261455	690248985	690261455	R	TSD=GTA-GTA	NA	NA
DTC_ScerLo7v1p1p1_Clifford_chr5R-704195_TSD	DTC_Clifford	B	chr5R	704195240-704208582	704195240	704208582	F	TSD=TGC-TGC	NA	NA
DTC_ScerLo7v1p1p1_Clifford_chr5R-739723_TSD	DTC_Clifford	B	chr5R	739723966-739736819	739723966	739736819	F	TSD=TAC-TTG	NA	NA
DTC_ScerLo7v1p1p1_Clifford_chr5R-744794_TSD	DTC_Clifford	B	chr5R	744794142-744807830	744794142	744807830	R	TSD=GTA-GTA	NA	NA
DTC_ScerLo7v1p1p1_Clifford_chr5R-761042_TSD	DTC_Clifford	B	chr5R	761042904-761054783	761042904	761054783	R	TSD=ATA-ATA	NA	NA
DTC_ScerLo7v1p1p1_Clifford_chr5R-771922_TSD	DTC_Clifford	B	chr5R	771922078-771935888	771922078	771935888	F	TSD=TAT-TAT	NA	NA
DTC_ScerLo7v1p1p1_Clifford_chr5R-774699_TSD	DTC_Clifford	B	chr5R	774699470-774712474	774699470	774712474	F	TSD=CAA-TTA	NA	NA
DTC_ScerLo7v1p1p1_Clifford_chr5R-775020_TSD	DTC_Clifford	B	chr5R	775020268-775032385	775020268	775032385	F	TSD=AAT-AAT	NA	NA
DTC_ScerLo7v1p1p1_Clifford_chr5R-778329_TSD	DTC_Clifford	B	chr5R	778329741-778337767	778329741	778337767	F	TSD=CTT-CTT	NA	NA
DTC_ScerLo7v1p1p1_Clifford_chr5R-786626_TSD	DTC_Clifford	B	chr5R	786626656-786640539	786626656	786640539	F	TSD=TAG-TAG	NA	NA
DTC_ScerLo7v1p1p1_Clifford_chr5R-796502_TSD	DTC_Clifford	B	chr5R	796502481-796515009	796502481	796515009	R	TSD=AAT-AAT	NA	NA
DTC_ScerLo7v1p1p1_Clifford_chr5R-808062_TSD	DTC_Clifford	B	chr5R	808062604-808072863	808062604	808072863	F	TSD=TAG-TAG	NA	NA
DTC_ScerLo7v1p1p1_Clifford_chr5R-818617_TSD	DTC_Clifford	B	chr5R	818617017-818631854	818617017	818631854	F	TSD=CCC-CCC	NA	NA
DTC_ScerLo7v1p1p1_Clifford_chr5R-826783_TSD	DTC_Clifford	B	chr5R	826783694-826796321	826783694	826796321	F	TSD=TGT-TGT	NA	NA
DTC_ScerLo7v1p1p1_Clifford_chr5R-828758_TSD	DTC_Clifford	B	chr5R	828758455-828773641	828758455	828773641	R	TSD=ATC-ATC	NA	NA
DTC_ScerLo7v1p1p1_Clifford_chr5R-828919_TSD	DTC_Clifford	B	chr5R	828919870-828931486	828919870	828931486	F	TSD=CTA-CTA	NA	NA
DTC_ScerLo7v1p1p1_Clifford_chr5R-830242_TSD	DTC_Clifford	B	chr5R	830242876-830255674	830242876	830255674	R	TSD=TCT-TAT	NA	NA
DTC_ScerLo7v1p1p1_Clifford_chr5R-836238_TSD	DTC_Clifford	B	chr5R	836238176-836248010	836238176	836248010	F	TSD=TTA-TTA	NA	NA
DTC_ScerLo7v1p1p1_Clifford_chr5R-838627_TSD	DTC_Clifford	B	chr5R	838627244-838636055	838627244	838636055	F	TSD=ATA-TCA	NA	NA
DTC_ScerLo7v1p1p1_Clifford_chr5R-847202_TSD	DTC_Clifford	B	chr5R	847202841-847212365	847202841	847212365	R	TSD=AGG-AGG	NA	NA
DTC_ScerLo7v1p1p1_Clifford_chr5R-865587_TSD	DTC_Clifford	B	chr5R	865587097-865599998	865587097	865599998	R	TSD=CAA-CAA	NA	NA
DTC_ScerLo7v1p1p1_Clifford_chr5R-868014_TSD	DTC_Clifford	B	chr5R	868014021-868026329	868014021	868026329	R	TSD=TTA-TGA	NA	NA
DTC_ScerLo7v1p1p1_Clifford_chr5R-868330_TSD	DTC_Clifford	B	chr5R	868330585-868343489	868330585	868343489	F	TSD=TGT-ACA	NA	NA
DTC_ScerLo7v1p1p1_Clifford_chr5R-868692_TSD	DTC_Clifford	B	chr5R	868692651-868706240	868692651	868706240	F	TSD=TGC-TAT	NA	NA
DTC_ScerLo7v1p1p1_Clifford_chr5R-868771_TSD	DTC_Clifford	B	chr5R	868771858-868784925	868771858	868784925	F	TSD=GTA-GGT	NA	NA
DTC_ScerLo7v1p1p1_Clifford_chr5R-871077_TSD	DTC_Clifford	B	chr5R	871077887-871089958	871077887	871089958	R	TSD=CTA-TAT	NA	NA
DTC_ScerLo7v1p1p1_Clifford_chr6R-015636_TSD	DTC_Clifford	B	chr6R	15636301-15649162	15636301	15649162	R	TSD=TGA-CAA	NA	NA
DTC_ScerLo7v1p1p1_Clifford_chr6R-017455_TSD	DTC_Clifford	B	chr6R	17455535-17468354	17455535	17468354	F	TSD=TAC-TAC	NA	NA
DTC_ScerLo7v1p1p1_Clifford_chr6R-024943_TSD	DTC_Clifford	B	chr6R	24943232-24956552	24943232	24956552	R	TSD=AAG-AAG	NA	NA
DTC_ScerLo7v1p1p1_Clifford_chr6R-027555_TSD	DTC_Clifford	B	chr6R	27555251-27568267	27555251	27568267	F	TSD=TAT-TAT	NA	NA
DTC_ScerLo7v1p1p1_Clifford_chr6R-029280_TSD	DTC_Clifford	B	chr6R	29280620-29289447	29280620	29289447	R	TSD=GAT-GAT	NA	NA
DTC_ScerLo7v1p1p1_Clifford_chr6R-044919_TSD	DTC_Clifford	B	chr6R	44919233-44931970	44919233	44931970	R	TSD=ATG-ATG	NA	NA
DTC_ScerLo7v1p1p1_Clifford_chr6R-081125_TSD	DTC_Clifford	B	chr6R	81125290-81137715	81125290	81137715	R	TSD=TAA-TAA	NA	NA
DTC_ScerLo7v1p1p1_Clifford_chr6R-430900_TSD	DTC_Clifford	B	chr6R	430900655-430915394	430900655	430915394	R	TSD=TGC-TGC	NA	NA
DTC_ScerLo7v1p1p1_Clifford_chr6R-485730_TSD	DTC_Clifford	B	chr6R	485730222-485742754	485730222	485742754	F	TSD=CCA-CCA	NA	NA
DTC_ScerLo7v1p1p1_Clifford_chr6R-519375_TSD	DTC_Clifford	B	chr6R	519375224-519387818	519375224	519387818	F	TSD=ATG-ATG	NA	NA
DTC_ScerLo7v1p1p1_Clifford_chr6R-624700_TSD	DTC_Clifford	B	chr6R	624700511-624711362	624700511	624711362	R	TSD=ACA-ACA	NA	NA
DTC_ScerLo7v1p1p1_Clifford_chr6R-630752_TSD	DTC_Clifford	B	chr6R	630752760-630766088	630752760	630766088	R	TSD=TAA-TAA	NA	NA
DTC_ScerLo7v1p1p1_Clifford_chr6R-631505_TSD	DTC_Clifford	B	chr6R	631505363-631517388	631505363	631517388	F	TSD=TCT-TCT	NA	NA
DTC_ScerLo7v1p1p1_Clifford_chr6R-641629_TSD	DTC_Clifford	B	chr6R	641629172-641639407	641629172	641639407	F	TSD=TGT-AGA	NA	NA
DTC_ScerLo7v1p1p1_Clifford_chr6R-643182_TSD	DTC_Clifford	B	chr6R	643182209-643195306	643182209	643195306	F	TSD=TAT-TAT	NA	NA
DTC_ScerLo7v1p1p1_Clifford_chr6R-648147_TSD	DTC_Clifford	B	chr6R	648147382-648159349	648147382	648159349	F	TSD=GTA-GTA	NA	NA
DTC_ScerLo7v1p1p1_Clifford_chr6R-650445_TSD	DTC_Clifford	B	chr6R	650445679-650458360	650445679	650458360	F	TSD=ACA-ACA	NA	NA
DTC_ScerLo7v1p1p1_Clifford_chr6R-658705_TSD	DTC_Clifford	B	chr6R	658705625-658720693	658705625	658720693	R	TSD=CTG-CTG	NA	NA
DTC_ScerLo7v1p1p1_Clifford_chr6R-669752_TSD	DTC_Clifford	B	chr6R	669752086-669763722	669752086	669763722	R	TSD=GAC-GAC	NA	NA
DTC_ScerLo7v1p1p1_Clifford_chr6R-669986_TSD	DTC_Clifford	B	chr6R	669986867-670001838	669986867	670001838	R	TSD=ATG-ATG	NA	NA
DTC_ScerLo7v1p1p1_Clifford_chr6R-688561_TSD	DTC_Clifford	B	chr6R	688561846-688575560	688561846	688575560	F	TSD=TAT-TAT	NA	NA
DTC_ScerLo7v1p1p1_Clifford_chr6R-699670_TSD	DTC_Clifford	B	chr6R	699670911-699684826	699670911	699684826	F	TSD=GAC-GAC	NA	NA
DTC_ScerLo7v1p1p1_Clifford_chr6R-718443_TSD	DTC_Clifford	B	chr6R	718443218-718454126	718443218	718454126	R	TSD=GAT-GAT	NA	NA
DTC_ScerLo7v1p1p1_Clifford_chr6R-718464_TSD	DTC_Clifford	B	chr6R	718464319-718479121	718464319	718479121	F	TSD=AGG-AGG	NA	NA
DTC_ScerLo7v1p1p1_Clifford_chr6R-719618_TSD	DTC_Clifford	B	chr6R	719618649-719633339	719618649	719633339	F	TSD=GGC-GGC	NA	NA
DTC_ScerLo7v1p1p1_Clifford_chr6R-721821_TSD	DTC_Clifford	B	chr6R	721821417-721830021	721821417	721830021	R	TSD=CCA-CCA	NA	NA
DTC_ScerLo7v1p1p1_Clifford_chr6R-721878_TSD	DTC_Clifford	B	chr6R	721878377-721886724	721878377	721886724	R	TSD=CCA-CCA	NA	NA
DTC_ScerLo7v1p1p1_Clifford_chr6R-722974_TSD	DTC_Clifford	B	chr6R	722974476-722988624	722974476	722988624	F	TSD=TTG-TTG	NA	NA
DTC_ScerLo7v1p1p1_Clifford_chr6R-725086_TSD	DTC_Clifford	B	chr6R	725086947-725100076	725086947	725100076	F	TSD=TAA-TAA	NA	NA
DTC_ScerLo7v1p1p1_Clifford_chr6R-725129_TSD	DTC_Clifford	B	chr6R	725129684-725142348	725129684	725142348	F	TSD=CGA-CGA	NA	NA
DTC_ScerLo7v1p1p1_Clifford_chr6R-731282_TSD	DTC_Clifford	B	chr6R	731282324-731296971	731282324	731296971	R	TSD=TTA-TTA	NA	NA
DTC_ScerLo7v1p1p1_Clifford_chr6R-733487_TSD	DTC_Clifford	B	chr6R	733487836-733500389	733487836	733500389	F	TSD=CTA-CTA	NA	NA
DTC_ScerLo7v1p1p1_Clifford_chr6R-735728_TSD	DTC_Clifford	B	chr6R	735728672-735742992	735728672	735742992	R	TSD=CTA-TAT	NA	NA
DTC_ScerLo7v1p1p1_Clifford_chr6R-736941_TSD	DTC_Clifford	B	chr6R	736941947-736951337	736941947	736951337	R	TSD=CAT-CAT	NA	NA
DTC_ScerLo7v1p1p1_Clifford_chr6R-746204_TSD	DTC_Clifford	B	chr6R	746204669-746218727	746204669	746218727	F	TSD=AAG-ACC	NA	NA
DTC_ScerLo7v1p1p1_Clifford_chr6R-747594_TSD	DTC_Clifford	B	chr6R	747594886-747605777	747594886	747605777	R	TSD=ATA-ATA	NA	NA
DTC_ScerLo7v1p1p1_Clifford_chr6R-754660_TSD	DTC_Clifford	B	chr6R	754660339-754670851	754660339	754670851	R	TSD=AAC-AAC	NA	NA
DTC_ScerLo7v1p1p1_Clifford_chr6R-755291_TSD	DTC_Clifford	B	chr6R	755291956-755300337	755291956	755300337	R	TSD=CTG-CTG	NA	NA
DTC_ScerLo7v1p1p1_Clifford_chr6R-755311_TSD	DTC_Clifford	B	chr6R	755311949-755323627	755311949	755323627	R	TSD=ATC-ATC	NA	NA
DTC_ScerLo7v1p1p1_Clifford_chr6R-784492_TSD	DTC_Clifford	B	chr6R	784492868-784506521	784492868	784506521	F	TSD=GTG-GTG	NA	NA
DTC_ScerLo7v1p1p1_Clifford_chr6R-784551_TSD	DTC_Clifford	B	chr6R	784551026-784564596	784551026	784564596	R	TSD=GTG-GTG	NA	NA
DTC_ScerLo7v1p1p1_Clifford_chr6R-784564_TSD	DTC_Clifford	B	chr6R	784564675-784576921	784564675	784576921	R	TSD=ATT-ATT	NA	NA
DTC_ScerLo7v1p1p1_Clifford_chr6R-785162_TSD	DTC_Clifford	B	chr6R	785162015-785174983	785162015	785174983	R	TSD=TTG-TTG	NA	NA
DTC_ScerLo7v1p1p1_Clifford_chr6R-792013_TSD	DTC_Clifford	B	chr6R	792013632-792026666	792013632	792026666	F	TSD=TCT-TCT	NA	NA
DTC_ScerLo7v1p1p1_Clifford_chr6R-792198_TSD	DTC_Clifford	B	chr6R	792198035-792210128	792198035	792210128	R	TSD=TAT-TAT	NA	NA
DTC_ScerLo7v1p1p1_Clifford_chr6R-792469_TSD	DTC_Clifford	B	chr6R	792469766-792484970	792469766	792484970	F	TSD=CAT-CAT	NA	NA
DTC_ScerLo7v1p1p1_Clifford_chr6R-800665_TSD	DTC_Clifford	B	chr6R	800665350-800679691	800665350	800679691	F	TSD=TCC-TCC	NA	NA
DTC_ScerLo7v1p1p1_Clifford_chr6R-801437_TSD	DTC_Clifford	B	chr6R	801437397-801446916	801437397	801446916	F	TSD=TCC-AGA	NA	NA
DTC_ScerLo7v1p1p1_Clifford_chr6R-804919_TSD	DTC_Clifford	B	chr6R	804919987-804932843	804919987	804932843	F	TSD=AGG-AGG	NA	NA
DTC_ScerLo7v1p1p1_Clifford_chr6R-813195_TSD	DTC_Clifford	B	chr6R	813195457-813208843	813195457	813208843	F	TSD=ACT-ACT	NA	NA
DTC_ScerLo7v1p1p1_Clifford_chr6R-828346_TSD	DTC_Clifford	B	chr6R	828346002-828359530	828346002	828359530	F	TSD=CCC-CCC	NA	NA
DTC_ScerLo7v1p1p1_Clifford_chr6R-834721_TSD	DTC_Clifford	B	chr6R	834721392-834734677	834721392	834734677	R	TSD=CTA-CTA	NA	NA
DTC_ScerLo7v1p1p1_Clifford_chr6R-835670_TSD	DTC_Clifford	B	chr6R	835670249-835682678	835670249	835682678	F	TSD=TTC-TTC	NA	NA
DTC_ScerLo7v1p1p1_Clifford_chr6R-843642_TSD	DTC_Clifford	B	chr6R	843642486-843656852	843642486	843656852	F	TSD=ATA-AAG	NA	NA
DTC_ScerLo7v1p1p1_Clifford_chr6R-844591_TSD	DTC_Clifford	B	chr6R	844591708-844604691	844591708	844604691	R	TSD=TGA-TGA	NA	NA
DTC_ScerLo7v1p1p1_Clifford_chr6R-846235_TSD	DTC_Clifford	B	chr6R	846235248-846248782	846235248	846248782	F	TSD=AGG-AGG	NA	NA
DTC_ScerLo7v1p1p1_Clifford_chr6R-854393_TSD	DTC_Clifford	B	chr6R	854393929-854408718	854393929	854408718	F	TSD=ATA-ATA	NA	NA
DTC_ScerLo7v1p1p1_Clifford_chr6R-859095_TSD	DTC_Clifford	B	chr6R	859095356-859107796	859095356	859107796	R	TSD=TGG-TGG	NA	NA
DTC_ScerLo7v1p1p1_Clifford_chr6R-861752_TSD	DTC_Clifford	B	chr6R	861752645-861765430	861752645	861765430	F	TSD=CAT-TAC	NA	NA
DTC_ScerLo7v1p1p1_Clifford_chr6R-863167_TSD	DTC_Clifford	B	chr6R	863167402-863179896	863167402	863179896	F	TSD=TGG-TGG	NA	NA
DTC_ScerLo7v1p1p1_Clifford_chr6R-864387_TSD	DTC_Clifford	B	chr6R	864387973-864397804	864387973	864397804	F	TSD=GCA-GCA	NA	NA
DTC_ScerLo7v1p1p1_Clifford_chr6R-869465_TSD	DTC_Clifford	B	chr6R	869465174-869478154	869465174	869478154	F	TSD=GGG-GGG	NA	NA
DTC_ScerLo7v1p1p1_Clifford_chr6R-869608_TSD	DTC_Clifford	B	chr6R	869608594-869617605	869608594	869617605	R	TSD=TTT-TTT	NA	NA
DTC_ScerLo7v1p1p1_Clifford_chr6R-875066_TSD	DTC_Clifford	B	chr6R	875066614-875078966	875066614	875078966	F	TSD=ACC-ACC	NA	NA
DTC_ScerLo7v1p1p1_Clifford_chr6R-876729_TSD	DTC_Clifford	B	chr6R	876729966-876743487	876729966	876743487	R	TSD=ATT-ATT	NA	NA
DTC_ScerLo7v1p1p1_Clifford_chr6R-880642_TSD	DTC_Clifford	B	chr6R	880642113-880656429	880642113	880656429	R	TSD=ATA-ATA	NA	NA
DTC_ScerLo7v1p1p1_Clifford_chr7R-003243_TSD	DTC_Clifford	B	chr7R	3243125-3256317	3243125	3256317	R	TSD=AAA-AAA	NA	NA
DTC_ScerLo7v1p1p1_Clifford_chr7R-003714_TSD	DTC_Clifford	B	chr7R	3714096-3729031	3714096	3729031	F	TSD=TAA-TAA	NA	NA
DTC_ScerLo7v1p1p1_Clifford_chr7R-009621_TSD	DTC_Clifford	B	chr7R	9621803-9633050	9621803	9633050	R	TSD=CAA-CAA	NA	NA
DTC_ScerLo7v1p1p1_Clifford_chr7R-010421_TSD	DTC_Clifford	B	chr7R	10421489-10434594	10421489	10434594	F	TSD=CTG-TGC	NA	NA
DTC_ScerLo7v1p1p1_Clifford_chr7R-014756_TSD	DTC_Clifford	B	chr7R	14756415-14769974	14756415	14769974	R	TSD=TAC-TAC	NA	NA
DTC_ScerLo7v1p1p1_Clifford_chr7R-017068_TSD	DTC_Clifford	B	chr7R	17068059-17082049	17068059	17082049	R	TSD=CTT-CTT	NA	NA
DTC_ScerLo7v1p1p1_Clifford_chr7R-021061_TSD	DTC_Clifford	B	chr7R	21061476-21074071	21061476	21074071	F	TSD=ACA-ACA	NA	NA
DTC_ScerLo7v1p1p1_Clifford_chr7R-024252_TSD	DTC_Clifford	B	chr7R	24252547-24265052	24252547	24265052	R	TSD=AAA-AAA	NA	NA
DTC_ScerLo7v1p1p1_Clifford_chr7R-028667_TSD	DTC_Clifford	B	chr7R	28667099-28680940	28667099	28680940	R	TSD=TAC-TAC	NA	NA
DTC_ScerLo7v1p1p1_Clifford_chr7R-028960_TSD	DTC_Clifford	B	chr7R	28960993-28974213	28960993	28974213	F	TSD=TAC-TAC	NA	NA
DTC_ScerLo7v1p1p1_Clifford_chr7R-032323_TSD	DTC_Clifford	B	chr7R	32323416-32334075	32323416	32334075	F	TSD=GAA-GAA	NA	NA
DTC_ScerLo7v1p1p1_Clifford_chr7R-043824_TSD	DTC_Clifford	B	chr7R	43824018-43836808	43824018	43836808	R	TSD=TTA-TTA	NA	NA
DTC_ScerLo7v1p1p1_Clifford_chr7R-047070_TSD	DTC_Clifford	B	chr7R	47070695-47081336	47070695	47081336	F	TSD=TGA-TGA	NA	NA
DTC_ScerLo7v1p1p1_Clifford_chr7R-053725_TSD	DTC_Clifford	B	chr7R	53725783-53740503	53725783	53740503	F	TSD=GTG-GTG	NA	NA
DTC_ScerLo7v1p1p1_Clifford_chr7R-064929_TSD	DTC_Clifford	B	chr7R	64929008-64938195	64929008	64938195	R	TSD=ATG-ATG	NA	NA
DTC_ScerLo7v1p1p1_Clifford_chr7R-067142_TSD	DTC_Clifford	B	chr7R	67142788-67156783	67142788	67156783	R	TSD=AAT-AAT	NA	NA
DTC_ScerLo7v1p1p1_Clifford_chr7R-077459_TSD	DTC_Clifford	B	chr7R	77459628-77472819	77459628	77472819	R	TSD=ACC-ACC	NA	NA
DTC_ScerLo7v1p1p1_Clifford_chr7R-095671_TSD	DTC_Clifford	B	chr7R	95671766-95686056	95671766	95686056	R	TSD=TGG-TGG	NA	NA
DTC_ScerLo7v1p1p1_Clifford_chr7R-177321_TSD	DTC_Clifford	B	chr7R	177321118-177334037	177321118	177334037	R	TSD=TAG-TAG	NA	NA
DTC_ScerLo7v1p1p1_Clifford_chr7R-202489_TSD	DTC_Clifford	B	chr7R	202489275-202500890	202489275	202500890	F	TSD=ATA-ATA	NA	NA
DTC_ScerLo7v1p1p1_Clifford_chr7R-239121_TSD	DTC_Clifford	B	chr7R	239121444-239135928	239121444	239135928	F	TSD=TAT-TAT	NA	NA
DTC_ScerLo7v1p1p1_Clifford_chr7R-351636_TSD	DTC_Clifford	B	chr7R	351636701-351650439	351636701	351650439	F	TSD=AGG-AGG	NA	NA
DTC_ScerLo7v1p1p1_Clifford_chr7R-690497_TSD	DTC_Clifford	B	chr7R	690497719-690512682	690497719	690512682	R	TSD=ACT-ACT	NA	NA
DTC_ScerLo7v1p1p1_Clifford_chr7R-713767_TSD	DTC_Clifford	B	chr7R	713767252-713781311	713767252	713781311	R	TSD=CCA-CCA	NA	NA
DTC_ScerLo7v1p1p1_Clifford_chr7R-743264_TSD	DTC_Clifford	B	chr7R	743264892-743276290	743264892	743276290	R	TSD=TAG-TAG	NA	NA
DTC_ScerLo7v1p1p1_Clifford_chr7R-756629_TSD	DTC_Clifford	B	chr7R	756629022-756641979	756629022	756641979	F	TSD=TAA-TAA	NA	NA
DTC_ScerLo7v1p1p1_Clifford_chr7R-762782_TSD	DTC_Clifford	B	chr7R	762782584-762797783	762782584	762797783	F	TSD=AAC-AAC	NA	NA
DTC_ScerLo7v1p1p1_Clifford_chr7R-765097_TSD	DTC_Clifford	B	chr7R	765097134-765110714	765097134	765110714	R	TSD=TAG-TAG	NA	NA
DTC_ScerLo7v1p1p1_Clifford_chr7R-772472_TSD	DTC_Clifford	B	chr7R	772472356-772485249	772472356	772485249	R	TSD=TAA-TAA	NA	NA
DTC_ScerLo7v1p1p1_Clifford_chr7R-786794_TSD	DTC_Clifford	B	chr7R	786794305-786806884	786794305	786806884	R	TSD=CAC-CAC	NA	NA
DTC_ScerLo7v1p1p1_Clifford_chr7R-794152_TSD	DTC_Clifford	B	chr7R	794152575-794165268	794152575	794165268	F	TSD=TAT-TAT	NA	NA
DTC_ScerLo7v1p1p1_Clifford_chr7R-797115_TSD	DTC_Clifford	B	chr7R	797115278-797128133	797115278	797128133	F	TSD=TAA-TAA	NA	NA
DTC_ScerLo7v1p1p1_Clifford_chr7R-801301_TSD	DTC_Clifford	B	chr7R	801301869-801316282	801301869	801316282	R	TSD=TGA-TGA	NA	NA
DTC_ScerLo7v1p1p1_Clifford_chr7R-802516_TSD	DTC_Clifford	B	chr7R	802516562-802527153	802516562	802527153	R	TSD=GTG-GTG	NA	NA
DTC_ScerLo7v1p1p1_Clifford_chr7R-808528_TSD	DTC_Clifford	B	chr7R	808528603-808540863	808528603	808540863	F	TSD=CAT-CAT	NA	NA
DTC_ScerLo7v1p1p1_Clifford_chr7R-809356_TSD	DTC_Clifford	B	chr7R	809356459-809367795	809356459	809367795	R	TSD=CTA-CTA	NA	NA
DTC_ScerLo7v1p1p1_Clifford_chr7R-809375_TSD	DTC_Clifford	B	chr7R	809375586-809388958	809375586	809388958	R	TSD=AAG-AAG	NA	NA
DTC_ScerLo7v1p1p1_Clifford_chr7R-809808_TSD	DTC_Clifford	B	chr7R	809808929-809821824	809808929	809821824	F	TSD=GAA-GAA	NA	NA
DTC_ScerLo7v1p1p1_Clifford_chr7R-809965_TSD	DTC_Clifford	B	chr7R	809965210-809978751	809965210	809978751	F	TSD=GAT-GAT	NA	NA
DTC_ScerLo7v1p1p1_Clifford_chr7R-811356_TSD	DTC_Clifford	B	chr7R	811356372-811369598	811356372	811369598	R	TSD=AAG-AAG	NA	NA
DTC_ScerLo7v1p1p1_Clifford_chr7R-813934_TSD	DTC_Clifford	B	chr7R	813934455-813948124	813934455	813948124	F	TSD=CAT-GAA	NA	NA
DTC_ScerLo7v1p1p1_Clifford_chr7R-814596_TSD	DTC_Clifford	B	chr7R	814596570-814609311	814596570	814609311	R	TSD=AAA-AAA	NA	NA
DTC_ScerLo7v1p1p1_Clifford_chr7R-815247_TSD	DTC_Clifford	B	chr7R	815247496-815259450	815247496	815259450	R	TSD=TGT-TGT	NA	NA
DTC_ScerLo7v1p1p1_Clifford_chr7R-817067_TSD	DTC_Clifford	B	chr7R	817067332-817075936	817067332	817075936	F	TSD=GTG-GTG	NA	NA
DTC_ScerLo7v1p1p1_Clifford_chr7R-819776_TSD	DTC_Clifford	B	chr7R	819776456-819789259	819776456	819789259	R	TSD=GAA-GAA	NA	NA
DTC_ScerLo7v1p1p1_Clifford_chr7R-820138_TSD	DTC_Clifford	B	chr7R	820138403-820151705	820138403	820151705	R	TSD=CCT-CCT	NA	NA
DTC_ScerLo7v1p1p1_Clifford_chr7R-820155_TSD	DTC_Clifford	B	chr7R	820155333-820168304	820155333	820168304	R	TSD=CCT-CCT	NA	NA
DTC_ScerLo7v1p1p1_Clifford_chr7R-837294_TSD	DTC_Clifford	B	chr7R	837294964-837309269	837294964	837309269	R	TSD=GAT-GAT	NA	NA
DTC_ScerLo7v1p1p1_Clifford_chr7R-837390_TSD	DTC_Clifford	B	chr7R	837390426-837404728	837390426	837404728	F	TSD=AGG-AGG	NA	NA
DTC_ScerLo7v1p1p1_Clifford_chr7R-848089_TSD	DTC_Clifford	B	chr7R	848089879-848102851	848089879	848102851	F	TSD=CCA-TCA	NA	NA
DTC_ScerLo7v1p1p1_Clifford_chr7R-856124_TSD	DTC_Clifford	B	chr7R	856124843-856138657	856124843	856138657	F	TSD=ATA-ATA	NA	NA
DTC_ScerLo7v1p1p1_Clifford_chr7R-857473_TSD	DTC_Clifford	B	chr7R	857473413-857486599	857473413	857486599	R	TSD=TTG-TTG	NA	NA
DTC_ScerLo7v1p1p1_Clifford_chr7R-859699_TSD	DTC_Clifford	B	chr7R	859699748-859713344	859699748	859713344	R	TSD=TAT-TAT	NA	NA
DTC_ScerLo7v1p1p1_Clifford_chr7R-872216_TSD	DTC_Clifford	B	chr7R	872216200-872225571	872216200	872225571	R	TSD=TCA-TCA	NA	NA
DTC_ScerLo7v1p1p1_Clifford_chr7R-877477_TSD	DTC_Clifford	B	chr7R	877477107-877489942	877477107	877489942	R	TSD=TCA-TCA	NA	NA
DTC_ScerLo7v1p1p1_Clifford_chr7R-877561_TSD	DTC_Clifford	B	chr7R	877561965-877577263	877561965	877577263	R	TSD=TGT-TGT	NA	NA
DTC_ScerLo7v1p1p1_Clifford_chr1R-009896_TSD	DTC_Clifford	C	chr1R	9896451-9910242	9896451	9910242	F	TSD=TTC-TTC	NA	NA
DTC_ScerLo7v1p1p1_Clifford_chr1R-010529_TSD	DTC_Clifford	C	chr1R	10529927-10538367	10529927	10538367	F	TSD=GTA-GTA	NA	NA
DTC_ScerLo7v1p1p1_Clifford_chr1R-017304_TSD	DTC_Clifford	C	chr1R	17304234-17316437	17304234	17316437	R	TSD=TCA-TCA	NA	NA
DTC_ScerLo7v1p1p1_Clifford_chr1R-022146_TSD	DTC_Clifford	C	chr1R	22146066-22157413	22146066	22157413	R	TSD=TTA-TCC	NA	NA
DTC_ScerLo7v1p1p1_Clifford_chr1R-038803_TSD	DTC_Clifford	C	chr1R	38803557-38814535	38803557	38814535	R	TSD=TGC-TGC	NA	NA
DTC_ScerLo7v1p1p1_Clifford_chr1R-045822_TSD	DTC_Clifford	C	chr1R	45822979-45835120	45822979	45835120	F	TSD=TAT-TAT	NA	NA
DTC_ScerLo7v1p1p1_Clifford_chr1R-096089_TSD	DTC_Clifford	C	chr1R	96089990-96104500	96089990	96104500	R	TSD=ACC-ACC	NA	NA
DTC_ScerLo7v1p1p1_Clifford_chr1R-453582_TSD	DTC_Clifford	C	chr1R	453582819-453595585	453582819	453595585	R	TSD=TAA-TAA	NA	NA
DTC_ScerLo7v1p1p1_Clifford_chr1R-514042_TSD	DTC_Clifford	C	chr1R	514042828-514055435	514042828	514055435	F	TSD=ATA-ATA	NA	NA
DTC_ScerLo7v1p1p1_Clifford_chr1R-604178_TSD	DTC_Clifford	C	chr1R	604178515-604190848	604178515	604190848	R	TSD=CAT-CAT	NA	NA
DTC_ScerLo7v1p1p1_Clifford_chr1R-617095_TSD	DTC_Clifford	C	chr1R	617095988-617106008	617095988	617106008	F	TSD=TAG-TAG	NA	NA
DTC_ScerLo7v1p1p1_Clifford_chr1R-617986_TSD	DTC_Clifford	C	chr1R	617986292-617996590	617986292	617996590	R	TSD=GAT-GAT	NA	NA
DTC_ScerLo7v1p1p1_Clifford_chr1R-620942_TSD	DTC_Clifford	C	chr1R	620942502-620955053	620942502	620955053	F	TSD=GTA-GTA	NA	NA
DTC_ScerLo7v1p1p1_Clifford_chr1R-622590_TSD	DTC_Clifford	C	chr1R	622590513-622603105	622590513	622603105	R	TSD=ATT-ATT	NA	NA
DTC_ScerLo7v1p1p1_Clifford_chr1R-679980_TSD	DTC_Clifford	C	chr1R	679980946-679993679	679980946	679993679	R	TSD=ATG-ATG	NA	NA
DTC_ScerLo7v1p1p1_Clifford_chr1R-709041_TSD	DTC_Clifford	C	chr1R	709041531-709053533	709041531	709053533	R	TSD=CAT-CAT	NA	NA
DTC_ScerLo7v1p1p1_Clifford_chr1R-720617_TSD	DTC_Clifford	C	chr1R	720617273-720631404	720617273	720631404	F	TSD=GAT-GAT	NA	NA
DTC_ScerLo7v1p1p1_Clifford_chr2R-027666_TSD	DTC_Clifford	C	chr2R	27666766-27681631	27666766	27681631	F	TSD=AGC-AGC	NA	NA
DTC_ScerLo7v1p1p1_Clifford_chr2R-055068_TSD	DTC_Clifford	C	chr2R	55068054-55080415	55068054	55080415	F	TSD=TAT-TAT	NA	NA
DTC_ScerLo7v1p1p1_Clifford_chr2R-062171_TSD	DTC_Clifford	C	chr2R	62171744-62183893	62171744	62183893	F	TSD=AAA-AAA	NA	NA
DTC_ScerLo7v1p1p1_Clifford_chr2R-079936_TSD	DTC_Clifford	C	chr2R	79936537-79949196	79936537	79949196	F	TSD=TCT-TCT	NA	NA
DTC_ScerLo7v1p1p1_Clifford_chr2R-166899_TSD	DTC_Clifford	C	chr2R	166899032-166911117	166899032	166911117	F	TSD=GTA-GTA	NA	NA
DTC_ScerLo7v1p1p1_Clifford_chr2R-202837_TSD	DTC_Clifford	C	chr2R	202837035-202845470	202837035	202845470	R	TSD=AAG-AAG	NA	NA
DTC_ScerLo7v1p1p1_Clifford_chr2R-432807_TSD	DTC_Clifford	C	chr2R	432807018-432818583	432807018	432818583	F	TSD=ACT-ACT	NA	NA
DTC_ScerLo7v1p1p1_Clifford_chr2R-445521_TSD	DTC_Clifford	C	chr2R	445521459-445534944	445521459	445534944	R	TSD=AAA-AAA	NA	NA
DTC_ScerLo7v1p1p1_Clifford_chr2R-520170_TSD	DTC_Clifford	C	chr2R	520170684-520183772	520170684	520183772	R	TSD=CAT-CAT	NA	NA
DTC_ScerLo7v1p1p1_Clifford_chr2R-812443_TSD	DTC_Clifford	C	chr2R	812443697-812456540	812443697	812456540	F	TSD=AGG-AGG	NA	NA
DTC_ScerLo7v1p1p1_Clifford_chr2R-820812_TSD	DTC_Clifford	C	chr2R	820812871-820825736	820812871	820825736	F	TSD=TCC-TCC	NA	NA
DTC_ScerLo7v1p1p1_Clifford_chr2R-835889_TSD	DTC_Clifford	C	chr2R	835889668-835900915	835889668	835900915	R	TSD=AGC-AGC	NA	NA
DTC_ScerLo7v1p1p1_Clifford_chr2R-840010_TSD	DTC_Clifford	C	chr2R	840010947-840024116	840010947	840024116	R	TSD=TTT-TTT	NA	NA
DTC_ScerLo7v1p1p1_Clifford_chr2R-846272_TSD	DTC_Clifford	C	chr2R	846272498-846287366	846272498	846287366	F	TSD=AGT-AGT	NA	NA
DTC_ScerLo7v1p1p1_Clifford_chr2R-872924_TSD	DTC_Clifford	C	chr2R	872924132-872935013	872924132	872935013	F	TSD=AGT-AAT	NA	NA
DTC_ScerLo7v1p1p1_Clifford_chr2R-884879_TSD	DTC_Clifford	C	chr2R	884879078-884887814	884879078	884887814	F	TSD=CAT-TGA	NA	NA
DTC_ScerLo7v1p1p1_Clifford_chr2R-885876_TSD	DTC_Clifford	C	chr2R	885876491-885889047	885876491	885889047	R	TSD=CAA-CAA	NA	NA
DTC_ScerLo7v1p1p1_Clifford_chr2R-893984_TSD	DTC_Clifford	C	chr2R	893984769-893998565	893984769	893998565	F	TSD=ATT-ATT	NA	NA
DTC_ScerLo7v1p1p1_Clifford_chr2R-896320_TSD	DTC_Clifford	C	chr2R	896320191-896333930	896320191	896333930	F	TSD=GAA-GAA	NA	NA
DTC_ScerLo7v1p1p1_Clifford_chr2R-897652_TSD	DTC_Clifford	C	chr2R	897652987-897667025	897652987	897667025	R	TSD=AAG-AAG	NA	NA
DTC_ScerLo7v1p1p1_Clifford_chr2R-903725_TSD	DTC_Clifford	C	chr2R	903725090-903738137	903725090	903738137	R	TSD=GAA-GAA	NA	NA
DTC_ScerLo7v1p1p1_Clifford_chr2R-913115_TSD	DTC_Clifford	C	chr2R	913115605-913125542	913115605	913125542	F	TSD=ATC-ATC	NA	NA
DTC_ScerLo7v1p1p1_Clifford_chr2R-914742_TSD	DTC_Clifford	C	chr2R	914742702-914755746	914742702	914755746	R	TSD=CAT-GGA	NA	NA
DTC_ScerLo7v1p1p1_Clifford_chr2R-922511_TSD	DTC_Clifford	C	chr2R	922511870-922524028	922511870	922524028	F	TSD=ACT-ACT	NA	NA
DTC_ScerLo7v1p1p1_Clifford_chr2R-923479_TSD	DTC_Clifford	C	chr2R	923479141-923492086	923479141	923492086	R	TSD=AAA-AAA	NA	NA
DTC_ScerLo7v1p1p1_Clifford_chr2R-936746_TSD	DTC_Clifford	C	chr2R	936746719-936759680	936746719	936759680	R	TSD=AGA-AGA	NA	NA
DTC_ScerLo7v1p1p1_Clifford_chr2R-939421_TSD	DTC_Clifford	C	chr2R	939421084-939436252	939421084	939436252	F	TSD=TGA-TGA	NA	NA
DTC_ScerLo7v1p1p1_Clifford_chr2R-939601_TSD	DTC_Clifford	C	chr2R	939601632-939615287	939601632	939615287	R	TSD=ATG-ATG	NA	NA
DTC_ScerLo7v1p1p1_Clifford_chr2R-940081_TSD	DTC_Clifford	C	chr2R	940081161-940093403	940081161	940093403	R	TSD=CAA-CAG	NA	NA
DTC_ScerLo7v1p1p1_Clifford_chr2R-944839_TSD	DTC_Clifford	C	chr2R	944839674-944853094	944839674	944853094	F	TSD=AGG-AGG	NA	NA
DTC_ScerLo7v1p1p1_Clifford_chr3R-014466_TSD	DTC_Clifford	C	chr3R	14466830-14481198	14466830	14481198	F	TSD=TCA-GAA	NA	NA
DTC_ScerLo7v1p1p1_Clifford_chr3R-029768_TSD	DTC_Clifford	C	chr3R	29768060-29779605	29768060	29779605	R	TSD=AAG-AAG	NA	NA
DTC_ScerLo7v1p1p1_Clifford_chr3R-041521_TSD	DTC_Clifford	C	chr3R	41521255-41530325	41521255	41530325	F	TSD=ATA-ATA	NA	NA
DTC_ScerLo7v1p1p1_Clifford_chr3R-048433_TSD	DTC_Clifford	C	chr3R	48433949-48446713	48433949	48446713	F	TSD=TTT-TTT	NA	NA
DTC_ScerLo7v1p1p1_Clifford_chr3R-049443_TSD	DTC_Clifford	C	chr3R	49443663-49455605	49443663	49455605	R	TSD=GTA-GTA	NA	NA
DTC_ScerLo7v1p1p1_Clifford_chr3R-052055_TSD	DTC_Clifford	C	chr3R	52055774-52068564	52055774	52068564	R	TSD=CTC-CTC	NA	NA
DTC_ScerLo7v1p1p1_Clifford_chr3R-057611_TSD	DTC_Clifford	C	chr3R	57611799-57624419	57611799	57624419	F	TSD=TTC-TGT	NA	NA
DTC_ScerLo7v1p1p1_Clifford_chr3R-064946_TSD	DTC_Clifford	C	chr3R	64946034-64959080	64946034	64959080	R	TSD=GCT-GCT	NA	NA
DTC_ScerLo7v1p1p1_Clifford_chr3R-066343_TSD	DTC_Clifford	C	chr3R	66343739-66356881	66343739	66356881	R	TSD=ATA-ATA	NA	NA
DTC_ScerLo7v1p1p1_Clifford_chr3R-072755_TSD	DTC_Clifford	C	chr3R	72755022-72767179	72755022	72767179	R	TSD=AAT-AAT	NA	NA
DTC_ScerLo7v1p1p1_Clifford_chr3R-074852_TSD	DTC_Clifford	C	chr3R	74852869-74861255	74852869	74861255	R	TSD=TTA-TTA	NA	NA
DTC_ScerLo7v1p1p1_Clifford_chr3R-074894_TSD	DTC_Clifford	C	chr3R	74894127-74907267	74894127	74907267	R	TSD=TTA-TTA	NA	NA
DTC_ScerLo7v1p1p1_Clifford_chr3R-076923_TSD	DTC_Clifford	C	chr3R	76923871-76935648	76923871	76935648	F	TSD=GTA-GTA	NA	NA
DTC_ScerLo7v1p1p1_Clifford_chr3R-079829_TSD	DTC_Clifford	C	chr3R	79829036-79842039	79829036	79842039	F	TSD=CGT-CGT	NA	NA
DTC_ScerLo7v1p1p1_Clifford_chr3R-103162_TSD	DTC_Clifford	C	chr3R	103162981-103173627	103162981	103173627	F	TSD=CAT-CAT	NA	NA
DTC_ScerLo7v1p1p1_Clifford_chr3R-135124_TSD	DTC_Clifford	C	chr3R	135124752-135137924	135124752	135137924	R	TSD=CTA-CTA	NA	NA
DTC_ScerLo7v1p1p1_Clifford_chr3R-166015_TSD	DTC_Clifford	C	chr3R	166015585-166030284	166015585	166030284	F	TSD=CAT-TCC	NA	NA
DTC_ScerLo7v1p1p1_Clifford_chr3R-218904_TSD	DTC_Clifford	C	chr3R	218904549-218914606	218904549	218914606	R	TSD=AAA-AAA	NA	NA
DTC_ScerLo7v1p1p1_Clifford_chr3R-593981_TSD	DTC_Clifford	C	chr3R	593981869-593994194	593981869	593994194	R	TSD=CCA-CCA	NA	NA
DTC_ScerLo7v1p1p1_Clifford_chr3R-748106_TSD	DTC_Clifford	C	chr3R	748106498-748119536	748106498	748119536	R	TSD=GCA-GCA	NA	NA
DTC_ScerLo7v1p1p1_Clifford_chr3R-760820_TSD	DTC_Clifford	C	chr3R	760820864-760833316	760820864	760833316	F	TSD=TTG-TTG	NA	NA
DTC_ScerLo7v1p1p1_Clifford_chr3R-766727_TSD	DTC_Clifford	C	chr3R	766727361-766740777	766727361	766740777	F	TSD=CAT-CAT	NA	NA
DTC_ScerLo7v1p1p1_Clifford_chr3R-772211_TSD	DTC_Clifford	C	chr3R	772211648-772224788	772211648	772224788	R	TSD=TAG-TAG	NA	NA
DTC_ScerLo7v1p1p1_Clifford_chr3R-786415_TSD	DTC_Clifford	C	chr3R	786415104-786427833	786415104	786427833	R	TSD=TAA-TAA	NA	NA
DTC_ScerLo7v1p1p1_Clifford_chr3R-859479_TSD	DTC_Clifford	C	chr3R	859479649-859492986	859479649	859492986	F	TSD=ATA-ATA	NA	NA
DTC_ScerLo7v1p1p1_Clifford_chr3R-867343_TSD	DTC_Clifford	C	chr3R	867343827-867355705	867343827	867355705	F	TSD=AGC-AGC	NA	NA
DTC_ScerLo7v1p1p1_Clifford_chr3R-890256_TSD	DTC_Clifford	C	chr3R	890256427-890269395	890256427	890269395	R	TSD=ATA-ATA	NA	NA
DTC_ScerLo7v1p1p1_Clifford_chr3R-907674_TSD	DTC_Clifford	C	chr3R	907674048-907686967	907674048	907686967	F	TSD=TGG-TGG	NA	NA
DTC_ScerLo7v1p1p1_Clifford_chr3R-914875_TSD	DTC_Clifford	C	chr3R	914875745-914888351	914875745	914888351	F	TSD=TCG-TCG	NA	NA
DTC_ScerLo7v1p1p1_Clifford_chr3R-917204_TSD	DTC_Clifford	C	chr3R	917204104-917215892	917204104	917215892	F	TSD=ACC-ACC	NA	NA
DTC_ScerLo7v1p1p1_Clifford_chr4R-007201_TSD	DTC_Clifford	C	chr4R	7201203-7215878	7201203	7215878	F	TSD=TAT-AGA	NA	NA
DTC_ScerLo7v1p1p1_Clifford_chr4R-010854_TSD	DTC_Clifford	C	chr4R	10854685-10866865	10854685	10866865	F	TSD=GCA-GCA	NA	NA
DTC_ScerLo7v1p1p1_Clifford_chr4R-049160_TSD	DTC_Clifford	C	chr4R	49160990-49174500	49160990	49174500	F	TSD=TTT-TTT	NA	NA
DTC_ScerLo7v1p1p1_Clifford_chr4R-069185_TSD	DTC_Clifford	C	chr4R	69185270-69197177	69185270	69197177	F	TSD=TAA-TAA	NA	NA
DTC_ScerLo7v1p1p1_Clifford_chr4R-095128_TSD	DTC_Clifford	C	chr4R	95128650-95140848	95128650	95140848	F	TSD=TCT-TCT	NA	NA
DTC_ScerLo7v1p1p1_Clifford_chr4R-126830_TSD	DTC_Clifford	C	chr4R	126830947-126843573	126830947	126843573	F	TSD=ATA-ATA	NA	NA
DTC_ScerLo7v1p1p1_Clifford_chr4R-135365_TSD	DTC_Clifford	C	chr4R	135365141-135375966	135365141	135375966	R	TSD=TGT-TGT	NA	NA
DTC_ScerLo7v1p1p1_Clifford_chr4R-148942_TSD	DTC_Clifford	C	chr4R	148942826-148956834	148942826	148956834	R	TSD=TTA-TTA	NA	NA
DTC_ScerLo7v1p1p1_Clifford_chr4R-168011_TSD	DTC_Clifford	C	chr4R	168011051-168023538	168011051	168023538	R	TSD=GTT-GTT	NA	NA
DTC_ScerLo7v1p1p1_Clifford_chr4R-224135_TSD	DTC_Clifford	C	chr4R	224135786-224149704	224135786	224149704	R	TSD=GAG-GAG	NA	NA
DTC_ScerLo7v1p1p1_Clifford_chr4R-440321_TSD	DTC_Clifford	C	chr4R	440321997-440335357	440321997	440335357	F	TSD=GAG-GTG	NA	NA
DTC_ScerLo7v1p1p1_Clifford_chr4R-483068_TSD	DTC_Clifford	C	chr4R	483068010-483079916	483068010	483079916	R	TSD=CTA-CTA	NA	NA
DTC_ScerLo7v1p1p1_Clifford_chr4R-544418_TSD	DTC_Clifford	C	chr4R	544418749-544430231	544418749	544430231	R	TSD=ACC-ACC	NA	NA
DTC_ScerLo7v1p1p1_Clifford_chr4R-551567_TSD	DTC_Clifford	C	chr4R	551567437-551580249	551567437	551580249	R	TSD=TTG-CAT	NA	NA
DTC_ScerLo7v1p1p1_Clifford_chr4R-595946_TSD	DTC_Clifford	C	chr4R	595946315-595960537	595946315	595960537	F	TSD=ATA-ATA	NA	NA
DTC_ScerLo7v1p1p1_Clifford_chr4R-609134_TSD	DTC_Clifford	C	chr4R	609134976-609147655	609134976	609147655	R	TSD=TCT-TCT	NA	NA
DTC_ScerLo7v1p1p1_Clifford_chr4R-625695_TSD	DTC_Clifford	C	chr4R	625695859-625707884	625695859	625707884	F	TSD=ACT-ACT	NA	NA
DTC_ScerLo7v1p1p1_Clifford_chr4R-667118_TSD	DTC_Clifford	C	chr4R	667118922-667131384	667118922	667131384	R	TSD=TAT-TAT	NA	NA
DTC_ScerLo7v1p1p1_Clifford_chr4R-668344_TSD	DTC_Clifford	C	chr4R	668344653-668356800	668344653	668356800	R	TSD=TAT-TAT	NA	NA
DTC_ScerLo7v1p1p1_Clifford_chr4R-684797_TSD	DTC_Clifford	C	chr4R	684797616-684805984	684797616	684805984	R	TSD=CTG-CTG	NA	NA
DTC_ScerLo7v1p1p1_Clifford_chr4R-687268_TSD	DTC_Clifford	C	chr4R	687268143-687281965	687268143	687281965	F	TSD=ACT-ACT	NA	NA
DTC_ScerLo7v1p1p1_Clifford_chr4R-728599_TSD	DTC_Clifford	C	chr4R	728599456-728612990	728599456	728612990	R	TSD=AAG-AAG	NA	NA
DTC_ScerLo7v1p1p1_Clifford_chr4R-729169_TSD	DTC_Clifford	C	chr4R	729169815-729182890	729169815	729182890	F	TSD=TAC-TAC	NA	NA
DTC_ScerLo7v1p1p1_Clifford_chr4R-735662_TSD	DTC_Clifford	C	chr4R	735662516-735675169	735662516	735675169	R	TSD=GTT-GTT	NA	NA
DTC_ScerLo7v1p1p1_Clifford_chr4R-737923_TSD	DTC_Clifford	C	chr4R	737923119-737933882	737923119	737933882	R	TSD=GAG-GGG	NA	NA
DTC_ScerLo7v1p1p1_Clifford_chr4R-738532_TSD	DTC_Clifford	C	chr4R	738532730-738545718	738532730	738545718	F	TSD=GGG-GGG	NA	NA
DTC_ScerLo7v1p1p1_Clifford_chr4R-741633_TSD	DTC_Clifford	C	chr4R	741633624-741642020	741633624	741642020	F	TSD=TGA-TGA	NA	NA
DTC_ScerLo7v1p1p1_Clifford_chr4R-742859_TSD	DTC_Clifford	C	chr4R	742859860-742875111	742859860	742875111	R	TSD=TAT-TAT	NA	NA
DTC_ScerLo7v1p1p1_Clifford_chr4R-756398_TSD	DTC_Clifford	C	chr4R	756398187-756410356	756398187	756410356	F	TSD=TTG-TTG	NA	NA
DTC_ScerLo7v1p1p1_Clifford_chr4R-764636_TSD	DTC_Clifford	C	chr4R	764636286-764649066	764636286	764649066	R	TSD=AGG-AGG	NA	NA
DTC_ScerLo7v1p1p1_Clifford_chr4R-770995_TSD	DTC_Clifford	C	chr4R	770995561-771009023	770995561	771009023	R	TSD=GTG-GTG	NA	NA
DTC_ScerLo7v1p1p1_Clifford_chr4R-776513_TSD	DTC_Clifford	C	chr4R	776513839-776526404	776513839	776526404	R	TSD=CTA-CTA	NA	NA
DTC_ScerLo7v1p1p1_Clifford_chr4R-776532_TSD	DTC_Clifford	C	chr4R	776532716-776545149	776532716	776545149	R	TSD=CTA-CTA	NA	NA
DTC_ScerLo7v1p1p1_Clifford_chr4R-780738_TSD	DTC_Clifford	C	chr4R	780738141-780752577	780738141	780752577	R	TSD=CCT-CCT	NA	NA
DTC_ScerLo7v1p1p1_Clifford_chr4R-787838_TSD	DTC_Clifford	C	chr4R	787838184-787851412	787838184	787851412	R	TSD=AAC-AAC	NA	NA
DTC_ScerLo7v1p1p1_Clifford_chr4R-804789_TSD	DTC_Clifford	C	chr4R	804789168-804801802	804789168	804801802	F	TSD=TTA-TTG	NA	NA
DTC_ScerLo7v1p1p1_Clifford_chr4R-827961_TSD	DTC_Clifford	C	chr4R	827961380-827973143	827961380	827973143	F	TSD=AGG-AGG	NA	NA
DTC_ScerLo7v1p1p1_Clifford_chr4R-831322_TSD	DTC_Clifford	C	chr4R	831322400-831335015	831322400	831335015	R	TSD=AGC-AGC	NA	NA
DTC_ScerLo7v1p1p1_Clifford_chr4R-855668_TSD	DTC_Clifford	C	chr4R	855668084-855680238	855668084	855680238	F	TSD=TCC-TCC	NA	NA
DTC_ScerLo7v1p1p1_Clifford_chr4R-867085_TSD	DTC_Clifford	C	chr4R	867085510-867097739	867085510	867097739	F	TSD=AAT-AAT	NA	NA
DTC_ScerLo7v1p1p1_Clifford_chr4R-871201_TSD	DTC_Clifford	C	chr4R	871201699-871214305	871201699	871214305	F	TSD=ATG-ATG	NA	NA
DTC_ScerLo7v1p1p1_Clifford_chr4R-874185_TSD	DTC_Clifford	C	chr4R	874185925-874198423	874185925	874198423	R	TSD=ACG-ACG	NA	NA
DTC_ScerLo7v1p1p1_Clifford_chr4R-882981_TSD	DTC_Clifford	C	chr4R	882981169-882996118	882981169	882996118	R	TSD=ACG-ACG	NA	NA
DTC_ScerLo7v1p1p1_Clifford_chr4R-890489_TSD	DTC_Clifford	C	chr4R	890489417-890501153	890489417	890501153	R	TSD=AAC-AAC	NA	NA
DTC_ScerLo7v1p1p1_Clifford_chr4R-894743_TSD	DTC_Clifford	C	chr4R	894743443-894757631	894743443	894757631	F	TSD=CAA-CAA	NA	NA
DTC_ScerLo7v1p1p1_Clifford_chr5R-090390_TSD	DTC_Clifford	C	chr5R	90390740-90402675	90390740	90402675	R	TSD=GTG-GTG	NA	NA
DTC_ScerLo7v1p1p1_Clifford_chr5R-368418_TSD	DTC_Clifford	C	chr5R	368418026-368430726	368418026	368430726	F	TSD=AAG-AAG	NA	NA
DTC_ScerLo7v1p1p1_Clifford_chr5R-465823_TSD	DTC_Clifford	C	chr5R	465823718-465836826	465823718	465836826	R	TSD=GCA-GCA	NA	NA
DTC_ScerLo7v1p1p1_Clifford_chr5R-503810_TSD	DTC_Clifford	C	chr5R	503810769-503822405	503810769	503822405	R	TSD=ATT-ATT	NA	NA
DTC_ScerLo7v1p1p1_Clifford_chr5R-563446_TSD	DTC_Clifford	C	chr5R	563446805-563454620	563446805	563454620	F	TSD=TAT-TAT	NA	NA
DTC_ScerLo7v1p1p1_Clifford_chr5R-591290_TSD	DTC_Clifford	C	chr5R	591290142-591302366	591290142	591302366	R	TSD=ATA-ATA	NA	NA
DTC_ScerLo7v1p1p1_Clifford_chr5R-610245_TSD	DTC_Clifford	C	chr5R	610245732-610258448	610245732	610258448	R	TSD=GTA-GTA	NA	NA
DTC_ScerLo7v1p1p1_Clifford_chr5R-610372_TSD	DTC_Clifford	C	chr5R	610372334-610384966	610372334	610384966	F	TSD=GGT-GGT	NA	NA
DTC_ScerLo7v1p1p1_Clifford_chr5R-642287_TSD	DTC_Clifford	C	chr5R	642287939-642300705	642287939	642300705	R	TSD=TCG-TCG	NA	NA
DTC_ScerLo7v1p1p1_Clifford_chr5R-646316_TSD	DTC_Clifford	C	chr5R	646316358-646328852	646316358	646328852	F	TSD=ATC-ATC	NA	NA
DTC_ScerLo7v1p1p1_Clifford_chr5R-648487_TSD	DTC_Clifford	C	chr5R	648487932-648499035	648487932	648499035	F	TSD=TTG-TTG	NA	NA
DTC_ScerLo7v1p1p1_Clifford_chr5R-656418_TSD	DTC_Clifford	C	chr5R	656418297-656432418	656418297	656432418	R	TSD=CAG-CAG	NA	NA
DTC_ScerLo7v1p1p1_Clifford_chr5R-656481_TSD	DTC_Clifford	C	chr5R	656481102-656493202	656481102	656493202	F	TSD=AGA-AGA	NA	NA
DTC_ScerLo7v1p1p1_Clifford_chr5R-704422_TSD	DTC_Clifford	C	chr5R	704422637-704434738	704422637	704434738	F	TSD=AAG-AAG	NA	NA
DTC_ScerLo7v1p1p1_Clifford_chr5R-704494_TSD	DTC_Clifford	C	chr5R	704494084-704506440	704494084	704506440	F	TSD=AAG-AAG	NA	NA
DTC_ScerLo7v1p1p1_Clifford_chr5R-704574_TSD	DTC_Clifford	C	chr5R	704574976-704589887	704574976	704589887	R	TSD=TCT-TCT	NA	NA
DTC_ScerLo7v1p1p1_Clifford_chr5R-709669_TSD	DTC_Clifford	C	chr5R	709669175-709681933	709669175	709681933	F	TSD=CTT-CTT	NA	NA
DTC_ScerLo7v1p1p1_Clifford_chr5R-724525_TSD	DTC_Clifford	C	chr5R	724525500-724536221	724525500	724536221	F	TSD=CTC-TTG	NA	NA
DTC_ScerLo7v1p1p1_Clifford_chr5R-734350_TSD	DTC_Clifford	C	chr5R	734350258-734363473	734350258	734363473	R	TSD=TTT-TTT	NA	NA
DTC_ScerLo7v1p1p1_Clifford_chr5R-741980_TSD	DTC_Clifford	C	chr5R	741980421-741993277	741980421	741993277	R	TSD=AAA-AAA	NA	NA
DTC_ScerLo7v1p1p1_Clifford_chr5R-743578_TSD	DTC_Clifford	C	chr5R	743578851-743591898	743578851	743591898	F	TSD=CTA-CTA	NA	NA
DTC_ScerLo7v1p1p1_Clifford_chr5R-745865_TSD	DTC_Clifford	C	chr5R	745865261-745877847	745865261	745877847	F	TSD=CCT-CCT	NA	NA
DTC_ScerLo7v1p1p1_Clifford_chr5R-752506_TSD	DTC_Clifford	C	chr5R	752506603-752519230	752506603	752519230	F	TSD=TGC-CGC	NA	NA
DTC_ScerLo7v1p1p1_Clifford_chr5R-763650_TSD	DTC_Clifford	C	chr5R	763650153-763662717	763650153	763662717	R	TSD=GAA-GAA	NA	NA
DTC_ScerLo7v1p1p1_Clifford_chr5R-767922_TSD	DTC_Clifford	C	chr5R	767922247-767934410	767922247	767934410	R	TSD=ATT-ATT	NA	NA
DTC_ScerLo7v1p1p1_Clifford_chr5R-770761_TSD	DTC_Clifford	C	chr5R	770761960-770774016	770761960	770774016	F	TSD=ATG-ATG	NA	NA
DTC_ScerLo7v1p1p1_Clifford_chr5R-784148_TSD	DTC_Clifford	C	chr5R	784148196-784162330	784148196	784162330	R	TSD=CTT-CTT	NA	NA
DTC_ScerLo7v1p1p1_Clifford_chr5R-784644_TSD	DTC_Clifford	C	chr5R	784644410-784656169	784644410	784656169	F	TSD=AGC-AGC	NA	NA
DTC_ScerLo7v1p1p1_Clifford_chr5R-796296_TSD	DTC_Clifford	C	chr5R	796296695-796309120	796296695	796309120	R	TSD=ATA-ATA	NA	NA
DTC_ScerLo7v1p1p1_Clifford_chr5R-803751_TSD	DTC_Clifford	C	chr5R	803751144-803762049	803751144	803762049	R	TSD=TGA-TGA	NA	NA
DTC_ScerLo7v1p1p1_Clifford_chr5R-811515_TSD	DTC_Clifford	C	chr5R	811515112-811527841	811515112	811527841	F	TSD=ACC-ACC	NA	NA
DTC_ScerLo7v1p1p1_Clifford_chr5R-822263_TSD	DTC_Clifford	C	chr5R	822263727-822276454	822263727	822276454	F	TSD=TAC-TAC	NA	NA
DTC_ScerLo7v1p1p1_Clifford_chr5R-824907_TSD	DTC_Clifford	C	chr5R	824907158-824919405	824907158	824919405	F	TSD=CCC-CCC	NA	NA
DTC_ScerLo7v1p1p1_Clifford_chr5R-827227_TSD	DTC_Clifford	C	chr5R	827227759-827241244	827227759	827241244	F	TSD=AAA-AAA	NA	NA
DTC_ScerLo7v1p1p1_Clifford_chr5R-832082_TSD	DTC_Clifford	C	chr5R	832082737-832094356	832082737	832094356	F	TSD=AAG-AAG	NA	NA
DTC_ScerLo7v1p1p1_Clifford_chr5R-832284_TSD	DTC_Clifford	C	chr5R	832284016-832298019	832284016	832298019	R	TSD=ATG-ATG	NA	NA
DTC_ScerLo7v1p1p1_Clifford_chr5R-833523_TSD	DTC_Clifford	C	chr5R	833523221-833536288	833523221	833536288	F	TSD=GGA-GGA	NA	NA
DTC_ScerLo7v1p1p1_Clifford_chr5R-835608_TSD	DTC_Clifford	C	chr5R	835608838-835620954	835608838	835620954	F	TSD=TCA-TCA	NA	NA
DTC_ScerLo7v1p1p1_Clifford_chr5R-835623_TSD	DTC_Clifford	C	chr5R	835623639-835638865	835623639	835638865	R	TSD=TGA-TGA	NA	NA
DTC_ScerLo7v1p1p1_Clifford_chr5R-847526_TSD	DTC_Clifford	C	chr5R	847526364-847536853	847526364	847536853	R	TSD=CTT-CTT	NA	NA
DTC_ScerLo7v1p1p1_Clifford_chr6R-002346_TSD	DTC_Clifford	C	chr6R	2346617-2357382	2346617	2357382	R	TSD=GCA-GCA	NA	NA
DTC_ScerLo7v1p1p1_Clifford_chr6R-014526_TSD	DTC_Clifford	C	chr6R	14526641-14539000	14526641	14539000	R	TSD=AGA-AGA	NA	NA
DTC_ScerLo7v1p1p1_Clifford_chr6R-025653_TSD	DTC_Clifford	C	chr6R	25653935-25666536	25653935	25666536	R	TSD=AAA-AAA	NA	NA
DTC_ScerLo7v1p1p1_Clifford_chr6R-033746_TSD	DTC_Clifford	C	chr6R	33746474-33760223	33746474	33760223	R	TSD=ATC-ATG	NA	NA
DTC_ScerLo7v1p1p1_Clifford_chr6R-112807_TSD	DTC_Clifford	C	chr6R	112807206-112819972	112807206	112819972	F	TSD=GTA-GTA	NA	NA
DTC_ScerLo7v1p1p1_Clifford_chr6R-291080_TSD	DTC_Clifford	C	chr6R	291080718-291093230	291080718	291093230	F	TSD=ATG-ATG	NA	NA
DTC_ScerLo7v1p1p1_Clifford_chr6R-392162_TSD	DTC_Clifford	C	chr6R	392162363-392171585	392162363	392171585	R	TSD=CAT-CAT	NA	NA
DTC_ScerLo7v1p1p1_Clifford_chr6R-497977_TSD	DTC_Clifford	C	chr6R	497977620-497990550	497977620	497990550	F	TSD=CAT-CAG	NA	NA
DTC_ScerLo7v1p1p1_Clifford_chr6R-623601_TSD	DTC_Clifford	C	chr6R	623601857-623611729	623601857	623611729	F	TSD=GTA-GTA	NA	NA
DTC_ScerLo7v1p1p1_Clifford_chr6R-623926_TSD	DTC_Clifford	C	chr6R	623926207-623934124	623926207	623934124	F	TSD=GCC-GCC	NA	NA
DTC_ScerLo7v1p1p1_Clifford_chr6R-630767_TSD	DTC_Clifford	C	chr6R	630767059-630776579	630767059	630776579	R	TSD=ACT-ACT	NA	NA
DTC_ScerLo7v1p1p1_Clifford_chr6R-658788_TSD	DTC_Clifford	C	chr6R	658788920-658800522	658788920	658800522	R	TSD=CTC-CTC	NA	NA
DTC_ScerLo7v1p1p1_Clifford_chr6R-667325_TSD	DTC_Clifford	C	chr6R	667325292-667336977	667325292	667336977	R	TSD=GGG-GGG	NA	NA
DTC_ScerLo7v1p1p1_Clifford_chr6R-690612_TSD	DTC_Clifford	C	chr6R	690612764-690625422	690612764	690625422	F	TSD=GTG-ATG	NA	NA
DTC_ScerLo7v1p1p1_Clifford_chr6R-691586_TSD	DTC_Clifford	C	chr6R	691586077-691600352	691586077	691600352	F	TSD=ACC-ACC	NA	NA
DTC_ScerLo7v1p1p1_Clifford_chr6R-702680_TSD	DTC_Clifford	C	chr6R	702680009-702692263	702680009	702692263	F	TSD=GGT-GGT	NA	NA
DTC_ScerLo7v1p1p1_Clifford_chr6R-717209_TSD	DTC_Clifford	C	chr6R	717209049-717222164	717209049	717222164	F	TSD=GAG-GAG	NA	NA
DTC_ScerLo7v1p1p1_Clifford_chr6R-755950_TSD	DTC_Clifford	C	chr6R	755950932-755964535	755950932	755964535	R	TSD=TCC-ACC	NA	NA
DTC_ScerLo7v1p1p1_Clifford_chr6R-761702_TSD	DTC_Clifford	C	chr6R	761702140-761713845	761702140	761713845	R	TSD=TCA-TCA	NA	NA
DTC_ScerLo7v1p1p1_Clifford_chr6R-763438_TSD	DTC_Clifford	C	chr6R	763438453-763453262	763438453	763453262	R	TSD=AAA-AAA	NA	NA
DTC_ScerLo7v1p1p1_Clifford_chr6R-767481_TSD	DTC_Clifford	C	chr6R	767481129-767494087	767481129	767494087	R	TSD=ATG-ATG	NA	NA
DTC_ScerLo7v1p1p1_Clifford_chr6R-780764_TSD	DTC_Clifford	C	chr6R	780764591-780774350	780764591	780774350	R	TSD=TTA-TTA	NA	NA
DTC_ScerLo7v1p1p1_Clifford_chr6R-782912_TSD	DTC_Clifford	C	chr6R	782912646-782924402	782912646	782924402	F	TSD=CAC-CAC	NA	NA
DTC_ScerLo7v1p1p1_Clifford_chr6R-794135_TSD	DTC_Clifford	C	chr6R	794135047-794149766	794135047	794149766	F	TSD=TGA-TGG	NA	NA
DTC_ScerLo7v1p1p1_Clifford_chr6R-795410_TSD	DTC_Clifford	C	chr6R	795410480-795422981	795410480	795422981	R	TSD=CAA-CAA	NA	NA
DTC_ScerLo7v1p1p1_Clifford_chr6R-799114_TSD	DTC_Clifford	C	chr6R	799114365-799126741	799114365	799126741	R	TSD=CAA-CAA	NA	NA
DTC_ScerLo7v1p1p1_Clifford_chr6R-800551_TSD	DTC_Clifford	C	chr6R	800551338-800564109	800551338	800564109	R	TSD=TTA-TTA	NA	NA
DTC_ScerLo7v1p1p1_Clifford_chr6R-801551_TSD	DTC_Clifford	C	chr6R	801551751-801565185	801551751	801565185	F	TSD=GGT-GGT	NA	NA
DTC_ScerLo7v1p1p1_Clifford_chr6R-808715_TSD	DTC_Clifford	C	chr6R	808715937-808727890	808715937	808727890	R	TSD=ACA-ACA	NA	NA
DTC_ScerLo7v1p1p1_Clifford_chr6R-823809_TSD	DTC_Clifford	C	chr6R	823809872-823823424	823809872	823823424	R	TSD=AGG-TTC	NA	NA
DTC_ScerLo7v1p1p1_Clifford_chr6R-832030_TSD	DTC_Clifford	C	chr6R	832030056-832043834	832030056	832043834	R	TSD=GCG-TGC	NA	NA
DTC_ScerLo7v1p1p1_Clifford_chr6R-853178_TSD	DTC_Clifford	C	chr6R	853178138-853190928	853178138	853190928	F	TSD=ACA-ACA	NA	NA
DTC_ScerLo7v1p1p1_Clifford_chr6R-860025_TSD	DTC_Clifford	C	chr6R	860025909-860039080	860025909	860039080	R	TSD=ATT-ACT	NA	NA
DTC_ScerLo7v1p1p1_Clifford_chr6R-867804_TSD	DTC_Clifford	C	chr6R	867804793-867814645	867804793	867814645	F	TSD=GCA-GCA	NA	NA
DTC_ScerLo7v1p1p1_Clifford_chr6R-868992_TSD	DTC_Clifford	C	chr6R	868992070-869004335	868992070	869004335	R	TSD=TGG-TGG	NA	NA
DTC_ScerLo7v1p1p1_Clifford_chr6R-876840_TSD	DTC_Clifford	C	chr6R	876840450-876854583	876840450	876854583	F	TSD=GTA-GTA	NA	NA
DTC_ScerLo7v1p1p1_Clifford_chr7R-022622_TSD	DTC_Clifford	C	chr7R	22622097-22634016	22622097	22634016	F	TSD=TCA-TCA	NA	NA
DTC_ScerLo7v1p1p1_Clifford_chr7R-023054_TSD	DTC_Clifford	C	chr7R	23054817-23068230	23054817	23068230	R	TSD=CAC-CAC	NA	NA
DTC_ScerLo7v1p1p1_Clifford_chr7R-023798_TSD	DTC_Clifford	C	chr7R	23798882-23808038	23798882	23808038	F	TSD=TGC-TGC	NA	NA
DTC_ScerLo7v1p1p1_Clifford_chr7R-029490_TSD	DTC_Clifford	C	chr7R	29490554-29502003	29490554	29502003	F	TSD=TTG-TTG	NA	NA
DTC_ScerLo7v1p1p1_Clifford_chr7R-030694_TSD	DTC_Clifford	C	chr7R	30694119-30708964	30694119	30708964	R	TSD=ACC-ACC	NA	NA
DTC_ScerLo7v1p1p1_Clifford_chr7R-036617_TSD	DTC_Clifford	C	chr7R	36617592-36630063	36617592	36630063	R	TSD=TCA-ATC	NA	NA
DTC_ScerLo7v1p1p1_Clifford_chr7R-039993_TSD	DTC_Clifford	C	chr7R	39993840-40006232	39993840	40006232	F	TSD=TGA-TGA	NA	NA
DTC_ScerLo7v1p1p1_Clifford_chr7R-040143_TSD	DTC_Clifford	C	chr7R	40143119-40154730	40143119	40154730	R	TSD=TCA-CAG	NA	NA
DTC_ScerLo7v1p1p1_Clifford_chr7R-051734_TSD	DTC_Clifford	C	chr7R	51734510-51746710	51734510	51746710	F	TSD=TCA-TCA	NA	NA
DTC_ScerLo7v1p1p1_Clifford_chr7R-112034_TSD	DTC_Clifford	C	chr7R	112034675-112046966	112034675	112046966	F	TSD=CAT-CAT	NA	NA
DTC_ScerLo7v1p1p1_Clifford_chr7R-140124_TSD	DTC_Clifford	C	chr7R	140124196-140135406	140124196	140135406	R	TSD=CCT-CCT	NA	NA
DTC_ScerLo7v1p1p1_Clifford_chr7R-297984_TSD	DTC_Clifford	C	chr7R	297984192-297995864	297984192	297995864	F	TSD=GGA-GGA	NA	NA
DTC_ScerLo7v1p1p1_Clifford_chr7R-694378_TSD	DTC_Clifford	C	chr7R	694378282-694391279	694378282	694391279	R	TSD=TAA-TAA	NA	NA
DTC_ScerLo7v1p1p1_Clifford_chr7R-710453_TSD	DTC_Clifford	C	chr7R	710453896-710468327	710453896	710468327	F	TSD=CTT-CTT	NA	NA
DTC_ScerLo7v1p1p1_Clifford_chr7R-784525_TSD	DTC_Clifford	C	chr7R	784525662-784538101	784525662	784538101	F	TSD=CGT-CGT	NA	NA
DTC_ScerLo7v1p1p1_Clifford_chr7R-786691_TSD	DTC_Clifford	C	chr7R	786691404-786703741	786691404	786703741	R	TSD=TAA-TAA	NA	NA
DTC_ScerLo7v1p1p1_Clifford_chr7R-790297_TSD	DTC_Clifford	C	chr7R	790297429-790306643	790297429	790306643	F	TSD=GGT-GGT	NA	NA
DTC_ScerLo7v1p1p1_Clifford_chr7R-794736_TSD	DTC_Clifford	C	chr7R	794736622-794750349	794736622	794750349	R	TSD=AGT-AGT	NA	NA
DTC_ScerLo7v1p1p1_Clifford_chr7R-795272_TSD	DTC_Clifford	C	chr7R	795272686-795287414	795272686	795287414	R	TSD=AAT-AAT	NA	NA
DTC_ScerLo7v1p1p1_Clifford_chr7R-796418_TSD	DTC_Clifford	C	chr7R	796418872-796431171	796418872	796431171	F	TSD=GAG-GAG	NA	NA
DTC_ScerLo7v1p1p1_Clifford_chr7R-807096_TSD	DTC_Clifford	C	chr7R	807096839-807110316	807096839	807110316	F	TSD=TAT-AGT	NA	NA
DTC_ScerLo7v1p1p1_Clifford_chr7R-810416_TSD	DTC_Clifford	C	chr7R	810416721-810425753	810416721	810425753	R	TSD=TTT-TTT	NA	NA
DTC_ScerLo7v1p1p1_Clifford_chr7R-810513_TSD	DTC_Clifford	C	chr7R	810513531-810522035	810513531	810522035	R	TSD=TTT-TTT	NA	NA
DTC_ScerLo7v1p1p1_Clifford_chr7R-815412_TSD	DTC_Clifford	C	chr7R	815412562-815425834	815412562	815425834	F	TSD=AAG-AAG	NA	NA
DTC_ScerLo7v1p1p1_Clifford_chr7R-816541_TSD	DTC_Clifford	C	chr7R	816541843-816554774	816541843	816554774	F	TSD=TTA-TTA	NA	NA
DTC_ScerLo7v1p1p1_Clifford_chr7R-818130_TSD	DTC_Clifford	C	chr7R	818130115-818142860	818130115	818142860	F	TSD=ATG-ATG	NA	NA
DTC_ScerLo7v1p1p1_Clifford_chr7R-819264_TSD	DTC_Clifford	C	chr7R	819264729-819277269	819264729	819277269	F	TSD=TTC-TTC	NA	NA
DTC_ScerLo7v1p1p1_Clifford_chr7R-833800_TSD	DTC_Clifford	C	chr7R	833800487-833813254	833800487	833813254	R	TSD=TAA-TAA	NA	NA
DTC_ScerLo7v1p1p1_Clifford_chr7R-853620_TSD	DTC_Clifford	C	chr7R	853620724-853632303	853620724	853632303	R	TSD=TAT-TAT	NA	NA
DTC_ScerLo7v1p1p1_Clifford_chr7R-861936_TSD	DTC_Clifford	C	chr7R	861936061-861949510	861936061	861949510	R	TSD=CAA-CAG	NA	NA
DTC_ScerLo7v1p1p1_Clifford_chr7R-864554_TSD	DTC_Clifford	C	chr7R	864554385-864566273	864554385	864566273	R	TSD=AAA-AAA	NA	NA
DTC_ScerLo7v1p1p1_Clifford_chr7R-867422_TSD	DTC_Clifford	C	chr7R	867422271-867436358	867422271	867436358	R	TSD=CAC-CAC	NA	NA
DTC_ScerLo7v1p1p1_Clifford_chr7R-879398_TSD	DTC_Clifford	C	chr7R	879398831-879410775	879398831	879410775	F	TSD=ACC-ACC	NA	NA
DTC_ScerLo7v1p1p1_Clifford_chr7R-896987_TSD	DTC_Clifford	C	chr7R	896987230-896999448	896987230	896999448	R	TSD=ATA-ATA	NA	NA
DTC_ScerLo7v1p1p1_Clifford_chr1R-005508_TSD	DTC_Clifford	D	chr1R	5508691-5520282	5508691	5520282	F	TSD=ATA-GCG	NA	NA
DTC_ScerLo7v1p1p1_Clifford_chr1R-006074_TSD	DTC_Clifford	D	chr1R	6074128-6087166	6074128	6087166	R	TSD=GGG-GGG	NA	NA
DTC_ScerLo7v1p1p1_Clifford_chr1R-021687_TSD	DTC_Clifford	D	chr1R	21687025-21697018	21687025	21697018	F	TSD=CTT-CTT	NA	NA
DTC_ScerLo7v1p1p1_Clifford_chr1R-074187_TSD	DTC_Clifford	D	chr1R	74187874-74198471	74187874	74198471	R	TSD=TCA-TCA	NA	NA
DTC_ScerLo7v1p1p1_Clifford_chr1R-103247_TSD	DTC_Clifford	D	chr1R	103247974-103259576	103247974	103259576	R	TSD=ATC-ATC	NA	NA
DTC_ScerLo7v1p1p1_Clifford_chr1R-591429_TSD	DTC_Clifford	D	chr1R	591429426-591441615	591429426	591441615	F	TSD=AAG-AAG	NA	NA
DTC_ScerLo7v1p1p1_Clifford_chr1R-613372_TSD	DTC_Clifford	D	chr1R	613372955-613387138	613372955	613387138	F	TSD=AAC-AAC	NA	NA
DTC_ScerLo7v1p1p1_Clifford_chr1R-622233_TSD	DTC_Clifford	D	chr1R	622233437-622245578	622233437	622245578	R	TSD=AGC-AGC	NA	NA
DTC_ScerLo7v1p1p1_Clifford_chr1R-684273_TSD	DTC_Clifford	D	chr1R	684273968-684286096	684273968	684286096	F	TSD=CGA-CGA	NA	NA
DTC_ScerLo7v1p1p1_Clifford_chr1R-684607_TSD	DTC_Clifford	D	chr1R	684607481-684620313	684607481	684620313	R	TSD=CTG-CTG	NA	NA
DTC_ScerLo7v1p1p1_Clifford_chr1R-686219_TSD	DTC_Clifford	D	chr1R	686219120-686231653	686219120	686231653	F	TSD=ATG-ATG	NA	NA
DTC_ScerLo7v1p1p1_Clifford_chr1R-691271_TSD	DTC_Clifford	D	chr1R	691271279-691282464	691271279	691282464	F	TSD=TCC-TCC	NA	NA
DTC_ScerLo7v1p1p1_Clifford_chr2R-050434_TSD	DTC_Clifford	D	chr2R	50434881-50447877	50434881	50447877	R	TSD=GGC-GGC	NA	NA
DTC_ScerLo7v1p1p1_Clifford_chr2R-503451_TSD	DTC_Clifford	D	chr2R	503451695-503465866	503451695	503465866	F	TSD=TCT-TCT	NA	NA
DTC_ScerLo7v1p1p1_Clifford_chr2R-595584_TSD	DTC_Clifford	D	chr2R	595584441-595597118	595584441	595597118	R	TSD=TAG-TAG	NA	NA
DTC_ScerLo7v1p1p1_Clifford_chr2R-617563_TSD	DTC_Clifford	D	chr2R	617563065-617574518	617563065	617574518	F	TSD=TAA-TAA	NA	NA
DTC_ScerLo7v1p1p1_Clifford_chr2R-675859_TSD	DTC_Clifford	D	chr2R	675859888-675870463	675859888	675870463	R	TSD=ACG-ACG	NA	NA
DTC_ScerLo7v1p1p1_Clifford_chr2R-716644_TSD	DTC_Clifford	D	chr2R	716644945-716656953	716644945	716656953	R	TSD=CTT-CTT	NA	NA
DTC_ScerLo7v1p1p1_Clifford_chr2R-726712_TSD	DTC_Clifford	D	chr2R	726712762-726727559	726712762	726727559	F	TSD=TTA-TTA	NA	NA
DTC_ScerLo7v1p1p1_Clifford_chr2R-769214_TSD	DTC_Clifford	D	chr2R	769214766-769227566	769214766	769227566	F	TSD=CCT-CCT	NA	NA
DTC_ScerLo7v1p1p1_Clifford_chr2R-802112_TSD	DTC_Clifford	D	chr2R	802112908-802123953	802112908	802123953	F	TSD=AAC-AAC	NA	NA
DTC_ScerLo7v1p1p1_Clifford_chr2R-818556_TSD	DTC_Clifford	D	chr2R	818556178-818568965	818556178	818568965	R	TSD=ACA-ACA	NA	NA
DTC_ScerLo7v1p1p1_Clifford_chr2R-846228_TSD	DTC_Clifford	D	chr2R	846228084-846240650	846228084	846240650	F	TSD=TGA-TGA	NA	NA
DTC_ScerLo7v1p1p1_Clifford_chr2R-852276_TSD	DTC_Clifford	D	chr2R	852276615-852291293	852276615	852291293	R	TSD=CGC-CGC	NA	NA
DTC_ScerLo7v1p1p1_Clifford_chr2R-858304_TSD	DTC_Clifford	D	chr2R	858304050-858316409	858304050	858316409	R	TSD=ATA-ATA	NA	NA
DTC_ScerLo7v1p1p1_Clifford_chr2R-916509_TSD	DTC_Clifford	D	chr2R	916509440-916523628	916509440	916523628	F	TSD=TCC-TCC	NA	NA
DTC_ScerLo7v1p1p1_Clifford_chr2R-919460_TSD	DTC_Clifford	D	chr2R	919460744-919475317	919460744	919475317	F	TSD=CCC-CCC	NA	NA
DTC_ScerLo7v1p1p1_Clifford_chr2R-934117_TSD	DTC_Clifford	D	chr2R	934117511-934129435	934117511	934129435	R	TSD=GAC-GAC	NA	NA
DTC_ScerLo7v1p1p1_Clifford_chr2R-943898_TSD	DTC_Clifford	D	chr2R	943898468-943913746	943898468	943913746	F	TSD=ATC-ATC	NA	NA
DTC_ScerLo7v1p1p1_Clifford_chr3R-022569_TSD	DTC_Clifford	D	chr3R	22569245-22577958	22569245	22577958	F	TSD=AGG-AGG	NA	NA
DTC_ScerLo7v1p1p1_Clifford_chr3R-035561_TSD	DTC_Clifford	D	chr3R	35561910-35573556	35561910	35573556	F	TSD=CAT-AGG	NA	NA
DTC_ScerLo7v1p1p1_Clifford_chr3R-039946_TSD	DTC_Clifford	D	chr3R	39946084-39959976	39946084	39959976	F	TSD=TAG-TTG	NA	NA
DTC_ScerLo7v1p1p1_Clifford_chr3R-045001_TSD	DTC_Clifford	D	chr3R	45001730-45014097	45001730	45014097	F	TSD=ATC-ATC	NA	NA
DTC_ScerLo7v1p1p1_Clifford_chr3R-045082_TSD	DTC_Clifford	D	chr3R	45082682-45095122	45082682	45095122	F	TSD=ATC-ATC	NA	NA
DTC_ScerLo7v1p1p1_Clifford_chr3R-054052_TSD	DTC_Clifford	D	chr3R	54052430-54065505	54052430	54065505	R	TSD=CTA-TTA	NA	NA
DTC_ScerLo7v1p1p1_Clifford_chr3R-077842_TSD	DTC_Clifford	D	chr3R	77842642-77854110	77842642	77854110	F	TSD=TAT-CTG	NA	NA
DTC_ScerLo7v1p1p1_Clifford_chr3R-079094_TSD	DTC_Clifford	D	chr3R	79094659-79107206	79094659	79107206	F	TSD=TCG-TTT	NA	NA
DTC_ScerLo7v1p1p1_Clifford_chr3R-079179_TSD	DTC_Clifford	D	chr3R	79179327-79191989	79179327	79191989	F	TSD=ATG-ATG	NA	NA
DTC_ScerLo7v1p1p1_Clifford_chr3R-168037_TSD	DTC_Clifford	D	chr3R	168037641-168049961	168037641	168049961	F	TSD=ATG-ATG	NA	NA
DTC_ScerLo7v1p1p1_Clifford_chr3R-358130_TSD	DTC_Clifford	D	chr3R	358130036-358142798	358130036	358142798	R	TSD=CTT-CTT	NA	NA
DTC_ScerLo7v1p1p1_Clifford_chr3R-550134_TSD	DTC_Clifford	D	chr3R	550134944-550146648	550134944	550146648	R	TSD=AAT-AAT	NA	NA
DTC_ScerLo7v1p1p1_Clifford_chr3R-600224_TSD	DTC_Clifford	D	chr3R	600224925-600237723	600224925	600237723	R	TSD=TAC-TAC	NA	NA
DTC_ScerLo7v1p1p1_Clifford_chr3R-732948_TSD	DTC_Clifford	D	chr3R	732948954-732961483	732948954	732961483	F	TSD=AGC-AGC	NA	NA
DTC_ScerLo7v1p1p1_Clifford_chr3R-763181_TSD	DTC_Clifford	D	chr3R	763181296-763190357	763181296	763190357	F	TSD=TTG-TTG	NA	NA
DTC_ScerLo7v1p1p1_Clifford_chr3R-791781_TSD	DTC_Clifford	D	chr3R	791781119-791793706	791781119	791793706	R	TSD=TTG-GTG	NA	NA
DTC_ScerLo7v1p1p1_Clifford_chr3R-809918_TSD	DTC_Clifford	D	chr3R	809918923-809930995	809918923	809930995	R	TSD=TCT-TCT	NA	NA
DTC_ScerLo7v1p1p1_Clifford_chr3R-842281_TSD	DTC_Clifford	D	chr3R	842281244-842293148	842281244	842293148	R	TSD=CCA-CCA	NA	NA
DTC_ScerLo7v1p1p1_Clifford_chr3R-891902_TSD	DTC_Clifford	D	chr3R	891902374-891914891	891902374	891914891	F	TSD=TAT-TAT	NA	NA
DTC_ScerLo7v1p1p1_Clifford_chr3R-925659_TSD	DTC_Clifford	D	chr3R	925659902-925671738	925659902	925671738	R	TSD=AAT-AAT	NA	NA
DTC_ScerLo7v1p1p1_Clifford_chr3R-938098_TSD	DTC_Clifford	D	chr3R	938098716-938111614	938098716	938111614	R	TSD=ATA-TAA	NA	NA
DTC_ScerLo7v1p1p1_Clifford_chr3R-963319_TSD	DTC_Clifford	D	chr3R	963319764-963331868	963319764	963331868	R	TSD=TAT-TAT	NA	NA
DTC_ScerLo7v1p1p1_Clifford_chr4R-031827_TSD	DTC_Clifford	D	chr4R	31827192-31838879	31827192	31838879	F	TSD=TAC-TAC	NA	NA
DTC_ScerLo7v1p1p1_Clifford_chr4R-086270_TSD	DTC_Clifford	D	chr4R	86270801-86283377	86270801	86283377	F	TSD=TCT-CTG	NA	NA
DTC_ScerLo7v1p1p1_Clifford_chr4R-132164_TSD	DTC_Clifford	D	chr4R	132164184-132176723	132164184	132176723	F	TSD=TAC-TAC	NA	NA
DTC_ScerLo7v1p1p1_Clifford_chr4R-162424_TSD	DTC_Clifford	D	chr4R	162424982-162436810	162424982	162436810	R	TSD=CTC-CTC	NA	NA
DTC_ScerLo7v1p1p1_Clifford_chr4R-204301_TSD	DTC_Clifford	D	chr4R	204301506-204312844	204301506	204312844	R	TSD=TAG-TAG	NA	NA
DTC_ScerLo7v1p1p1_Clifford_chr4R-235685_TSD	DTC_Clifford	D	chr4R	235685271-235697452	235685271	235697452	R	TSD=GGA-AGA	NA	NA
DTC_ScerLo7v1p1p1_Clifford_chr4R-565213_TSD	DTC_Clifford	D	chr4R	565213461-565225997	565213461	565225997	F	TSD=GTT-GTT	NA	NA
DTC_ScerLo7v1p1p1_Clifford_chr4R-613258_TSD	DTC_Clifford	D	chr4R	613258701-613270019	613258701	613270019	R	TSD=CCG-CCG	NA	NA
DTC_ScerLo7v1p1p1_Clifford_chr4R-637083_TSD	DTC_Clifford	D	chr4R	637083151-637092534	637083151	637092534	F	TSD=ACT-ACT	NA	NA
DTC_ScerLo7v1p1p1_Clifford_chr4R-640765_TSD	DTC_Clifford	D	chr4R	640765689-640777318	640765689	640777318	F	TSD=AGC-AGC	NA	NA
DTC_ScerLo7v1p1p1_Clifford_chr4R-641074_TSD	DTC_Clifford	D	chr4R	641074931-641087024	641074931	641087024	F	TSD=GGA-GGA	NA	NA
DTC_ScerLo7v1p1p1_Clifford_chr4R-664884_TSD	DTC_Clifford	D	chr4R	664884675-664897923	664884675	664897923	R	TSD=TAT-TAT	NA	NA
DTC_ScerLo7v1p1p1_Clifford_chr4R-731070_TSD	DTC_Clifford	D	chr4R	731070275-731081920	731070275	731081920	F	TSD=CCT-TAG	NA	NA
DTC_ScerLo7v1p1p1_Clifford_chr4R-733340_TSD	DTC_Clifford	D	chr4R	733340298-733352684	733340298	733352684	R	TSD=TAA-TGA	NA	NA
DTC_ScerLo7v1p1p1_Clifford_chr4R-738302_TSD	DTC_Clifford	D	chr4R	738302397-738314741	738302397	738314741	R	TSD=AAG-AAG	NA	NA
DTC_ScerLo7v1p1p1_Clifford_chr4R-752104_TSD	DTC_Clifford	D	chr4R	752104625-752115675	752104625	752115675	R	TSD=CTG-CTG	NA	NA
DTC_ScerLo7v1p1p1_Clifford_chr4R-752672_TSD	DTC_Clifford	D	chr4R	752672678-752684756	752672678	752684756	F	TSD=CAT-CAT	NA	NA
DTC_ScerLo7v1p1p1_Clifford_chr4R-753348_TSD	DTC_Clifford	D	chr4R	753348497-753361572	753348497	753361572	F	TSD=TAA-TAA	NA	NA
DTC_ScerLo7v1p1p1_Clifford_chr4R-753893_TSD	DTC_Clifford	D	chr4R	753893022-753902596	753893022	753902596	F	TSD=GAA-GAA	NA	NA
DTC_ScerLo7v1p1p1_Clifford_chr4R-763826_TSD	DTC_Clifford	D	chr4R	763826797-763837905	763826797	763837905	F	TSD=GAA-AAA	NA	NA
DTC_ScerLo7v1p1p1_Clifford_chr4R-823859_TSD	DTC_Clifford	D	chr4R	823859728-823870081	823859728	823870081	F	TSD=AGG-AGA	NA	NA
DTC_ScerLo7v1p1p1_Clifford_chr4R-839634_TSD	DTC_Clifford	D	chr4R	839634165-839648017	839634165	839648017	R	TSD=GTA-GTA	NA	NA
DTC_ScerLo7v1p1p1_Clifford_chr4R-849736_TSD	DTC_Clifford	D	chr4R	849736367-849748019	849736367	849748019	R	TSD=ATT-ATT	NA	NA
DTC_ScerLo7v1p1p1_Clifford_chr4R-850427_TSD	DTC_Clifford	D	chr4R	850427552-850439747	850427552	850439747	R	TSD=CCG-CCG	NA	NA
DTC_ScerLo7v1p1p1_Clifford_chr4R-861788_TSD	DTC_Clifford	D	chr4R	861788870-861801422	861788870	861801422	F	TSD=CTA-CTA	NA	NA
DTC_ScerLo7v1p1p1_Clifford_chr4R-862675_TSD	DTC_Clifford	D	chr4R	862675246-862688328	862675246	862688328	F	TSD=AGG-AGG	NA	NA
DTC_ScerLo7v1p1p1_Clifford_chr4R-865264_TSD	DTC_Clifford	D	chr4R	865264574-865279416	865264574	865279416	R	TSD=TAA-TAA	NA	NA
DTC_ScerLo7v1p1p1_Clifford_chr4R-873914_TSD	DTC_Clifford	D	chr4R	873914447-873927739	873914447	873927739	F	TSD=CTA-CTA	NA	NA
DTC_ScerLo7v1p1p1_Clifford_chr4R-882176_TSD	DTC_Clifford	D	chr4R	882176278-882189250	882176278	882189250	R	TSD=GGA-GGA	NA	NA
DTC_ScerLo7v1p1p1_Clifford_chr4R-892570_TSD	DTC_Clifford	D	chr4R	892570972-892583164	892570972	892583164	R	TSD=CCT-CCT	NA	NA
DTC_ScerLo7v1p1p1_Clifford_chr4R-897863_TSD	DTC_Clifford	D	chr4R	897863887-897874306	897863887	897874306	R	TSD=CTG-TAG	NA	NA
DTC_ScerLo7v1p1p1_Clifford_chr5R-040880_TSD	DTC_Clifford	D	chr5R	40880353-40893543	40880353	40893543	F	TSD=GTG-CAC	NA	NA
DTC_ScerLo7v1p1p1_Clifford_chr5R-044954_TSD	DTC_Clifford	D	chr5R	44954756-44968072	44954756	44968072	F	TSD=GCT-TGT	NA	NA
DTC_ScerLo7v1p1p1_Clifford_chr5R-082854_TSD	DTC_Clifford	D	chr5R	82854258-82866631	82854258	82866631	R	TSD=TAG-TAG	NA	NA
DTC_ScerLo7v1p1p1_Clifford_chr5R-118497_TSD	DTC_Clifford	D	chr5R	118497326-118508414	118497326	118508414	R	TSD=CAT-CAT	NA	NA
DTC_ScerLo7v1p1p1_Clifford_chr5R-433259_TSD	DTC_Clifford	D	chr5R	433259716-433270844	433259716	433270844	F	TSD=AAG-AAG	NA	NA
DTC_ScerLo7v1p1p1_Clifford_chr5R-441676_TSD	DTC_Clifford	D	chr5R	441676507-441686489	441676507	441686489	R	TSD=GTA-GTA	NA	NA
DTC_ScerLo7v1p1p1_Clifford_chr5R-460071_TSD	DTC_Clifford	D	chr5R	460071599-460083660	460071599	460083660	F	TSD=AAG-AAG	NA	NA
DTC_ScerLo7v1p1p1_Clifford_chr5R-515728_TSD	DTC_Clifford	D	chr5R	515728789-515741170	515728789	515741170	F	TSD=GTA-GTA	NA	NA
DTC_ScerLo7v1p1p1_Clifford_chr5R-575062_TSD	DTC_Clifford	D	chr5R	575062915-575076015	575062915	575076015	F	TSD=CCA-TCA	NA	NA
DTC_ScerLo7v1p1p1_Clifford_chr5R-577552_TSD	DTC_Clifford	D	chr5R	577552491-577562047	577552491	577562047	F	TSD=ATG-ATG	NA	NA
DTC_ScerLo7v1p1p1_Clifford_chr5R-590964_TSD	DTC_Clifford	D	chr5R	590964260-590976627	590964260	590976627	R	TSD=GTA-GTA	NA	NA
DTC_ScerLo7v1p1p1_Clifford_chr5R-661081_TSD	DTC_Clifford	D	chr5R	661081298-661090498	661081298	661090498	R	TSD=TAC-TAC	NA	NA
DTC_ScerLo7v1p1p1_Clifford_chr5R-676180_TSD	DTC_Clifford	D	chr5R	676180093-676191376	676180093	676191376	R	TSD=TTA-TTA	NA	NA
DTC_ScerLo7v1p1p1_Clifford_chr5R-704346_TSD	DTC_Clifford	D	chr5R	704346080-704359260	704346080	704359260	R	TSD=AGG-AGG	NA	NA
DTC_ScerLo7v1p1p1_Clifford_chr5R-747073_TSD	DTC_Clifford	D	chr5R	747073060-747087122	747073060	747087122	R	TSD=CAA-CAA	NA	NA
DTC_ScerLo7v1p1p1_Clifford_chr5R-821194_TSD	DTC_Clifford	D	chr5R	821194879-821207365	821194879	821207365	F	TSD=GAT-GAT	NA	NA
DTC_ScerLo7v1p1p1_Clifford_chr5R-857906_TSD	DTC_Clifford	D	chr5R	857906096-857918895	857906096	857918895	R	TSD=AAT-AAC	NA	NA
DTC_ScerLo7v1p1p1_Clifford_chr5R-868346_TSD	DTC_Clifford	D	chr5R	868346563-868359260	868346563	868359260	R	TSD=CAA-CAA	NA	NA
DTC_ScerLo7v1p1p1_Clifford_chr6R-014925_TSD	DTC_Clifford	D	chr6R	14925055-14939163	14925055	14939163	F	TSD=TCC-TCC	NA	NA
DTC_ScerLo7v1p1p1_Clifford_chr6R-084887_TSD	DTC_Clifford	D	chr6R	84887724-84900456	84887724	84900456	R	TSD=TAG-TAG	NA	NA
DTC_ScerLo7v1p1p1_Clifford_chr6R-242249_TSD	DTC_Clifford	D	chr6R	242249913-242262470	242249913	242262470	R	TSD=CAT-CAT	NA	NA
DTC_ScerLo7v1p1p1_Clifford_chr6R-416504_TSD	DTC_Clifford	D	chr6R	416504330-416516157	416504330	416516157	R	TSD=TGT-TGT	NA	NA
DTC_ScerLo7v1p1p1_Clifford_chr6R-553862_TSD	DTC_Clifford	D	chr6R	553862888-553873637	553862888	553873637	F	TSD=CTA-CTA	NA	NA
DTC_ScerLo7v1p1p1_Clifford_chr6R-609555_TSD	DTC_Clifford	D	chr6R	609555634-609568188	609555634	609568188	R	TSD=ATG-ATG	NA	NA
DTC_ScerLo7v1p1p1_Clifford_chr6R-633630_TSD	DTC_Clifford	D	chr6R	633630672-633644287	633630672	633644287	F	TSD=AAC-AAC	NA	NA
DTC_ScerLo7v1p1p1_Clifford_chr6R-639443_TSD	DTC_Clifford	D	chr6R	639443644-639457160	639443644	639457160	F	TSD=CAC-CAC	NA	NA
DTC_ScerLo7v1p1p1_Clifford_chr6R-641746_TSD	DTC_Clifford	D	chr6R	641746443-641760478	641746443	641760478	R	TSD=TTA-TTA	NA	NA
DTC_ScerLo7v1p1p1_Clifford_chr6R-647300_TSD	DTC_Clifford	D	chr6R	647300739-647314502	647300739	647314502	F	TSD=AGC-AGC	NA	NA
DTC_ScerLo7v1p1p1_Clifford_chr6R-658292_TSD	DTC_Clifford	D	chr6R	658292260-658305116	658292260	658305116	F	TSD=GAA-GAA	NA	NA
DTC_ScerLo7v1p1p1_Clifford_chr6R-680972_TSD	DTC_Clifford	D	chr6R	680972870-680987706	680972870	680987706	R	TSD=TCA-TCA	NA	NA
DTC_ScerLo7v1p1p1_Clifford_chr6R-687515_TSD	DTC_Clifford	D	chr6R	687515328-687527918	687515328	687527918	F	TSD=TAT-TAT	NA	NA
DTC_ScerLo7v1p1p1_Clifford_chr6R-705608_TSD	DTC_Clifford	D	chr6R	705608498-705621340	705608498	705621340	F	TSD=GTG-GTG	NA	NA
DTC_ScerLo7v1p1p1_Clifford_chr6R-735211_TSD	DTC_Clifford	D	chr6R	735211329-735223965	735211329	735223965	F	TSD=ATA-TAT	NA	NA
DTC_ScerLo7v1p1p1_Clifford_chr6R-749726_TSD	DTC_Clifford	D	chr6R	749726588-749739636	749726588	749739636	F	TSD=AAA-AAA	NA	NA
DTC_ScerLo7v1p1p1_Clifford_chr6R-752288_TSD	DTC_Clifford	D	chr6R	752288487-752301176	752288487	752301176	F	TSD=GTT-GTT	NA	NA
DTC_ScerLo7v1p1p1_Clifford_chr6R-762333_TSD	DTC_Clifford	D	chr6R	762333041-762345303	762333041	762345303	R	TSD=ATA-ATA	NA	NA
DTC_ScerLo7v1p1p1_Clifford_chr6R-789542_TSD	DTC_Clifford	D	chr6R	789542094-789554282	789542094	789554282	F	TSD=GAA-GAA	NA	NA
DTC_ScerLo7v1p1p1_Clifford_chr6R-800334_TSD	DTC_Clifford	D	chr6R	800334228-800346776	800334228	800346776	R	TSD=GAT-GAT	NA	NA
DTC_ScerLo7v1p1p1_Clifford_chr6R-803448_TSD	DTC_Clifford	D	chr6R	803448294-803457485	803448294	803457485	F	TSD=TTG-TTG	NA	NA
DTC_ScerLo7v1p1p1_Clifford_chr6R-808552_TSD	DTC_Clifford	D	chr6R	808552027-808565264	808552027	808565264	F	TSD=TTT-TTT	NA	NA
DTC_ScerLo7v1p1p1_Clifford_chr6R-812777_TSD	DTC_Clifford	D	chr6R	812777644-812789484	812777644	812789484	R	TSD=GGA-GGA	NA	NA
DTC_ScerLo7v1p1p1_Clifford_chr6R-816820_TSD	DTC_Clifford	D	chr6R	816820783-816833477	816820783	816833477	R	TSD=AGG-TGG	NA	NA
DTC_ScerLo7v1p1p1_Clifford_chr6R-819269_TSD	DTC_Clifford	D	chr6R	819269529-819281437	819269529	819281437	R	TSD=CTC-CTC	NA	NA
DTC_ScerLo7v1p1p1_Clifford_chr6R-823586_TSD	DTC_Clifford	D	chr6R	823586508-823600113	823586508	823600113	F	TSD=GTC-GTC	NA	NA
DTC_ScerLo7v1p1p1_Clifford_chr6R-843363_TSD	DTC_Clifford	D	chr6R	843363738-843375625	843363738	843375625	R	TSD=AGA-AGA	NA	NA
DTC_ScerLo7v1p1p1_Clifford_chr6R-863512_TSD	DTC_Clifford	D	chr6R	863512664-863524965	863512664	863524965	F	TSD=TAC-ATA	NA	NA
DTC_ScerLo7v1p1p1_Clifford_chr6R-865973_TSD	DTC_Clifford	D	chr6R	865973767-865985819	865973767	865985819	F	TSD=TCT-TCT	NA	NA
DTC_ScerLo7v1p1p1_Clifford_chr6R-866114_TSD	DTC_Clifford	D	chr6R	866114147-866125270	866114147	866125270	F	TSD=TCT-TCT	NA	NA
DTC_ScerLo7v1p1p1_Clifford_chr6R-867541_TSD	DTC_Clifford	D	chr6R	867541717-867553752	867541717	867553752	F	TSD=ATG-ATG	NA	NA
DTC_ScerLo7v1p1p1_Clifford_chr7R-000421_TSD	DTC_Clifford	D	chr7R	421901-431065	421901	431065	R	TSD=ACC-ACC	NA	NA
DTC_ScerLo7v1p1p1_Clifford_chr7R-000452_TSD	DTC_Clifford	D	chr7R	452755-463964	452755	463964	R	TSD=ACC-ACC	NA	NA
DTC_ScerLo7v1p1p1_Clifford_chr7R-037328_TSD	DTC_Clifford	D	chr7R	37328227-37341184	37328227	37341184	F	TSD=AGA-AGA	NA	NA
DTC_ScerLo7v1p1p1_Clifford_chr7R-044523_TSD	DTC_Clifford	D	chr7R	44523781-44536185	44523781	44536185	R	TSD=TGT-TGT	NA	NA
DTC_ScerLo7v1p1p1_Clifford_chr7R-050632_TSD	DTC_Clifford	D	chr7R	50632079-50644228	50632079	50644228	R	TSD=ATA-ATA	NA	NA
DTC_ScerLo7v1p1p1_Clifford_chr7R-090480_TSD	DTC_Clifford	D	chr7R	90480724-90493851	90480724	90493851	F	TSD=TCG-TGT	NA	NA
DTC_ScerLo7v1p1p1_Clifford_chr7R-090494_TSD	DTC_Clifford	D	chr7R	90494832-90506595	90494832	90506595	R	TSD=GCT-GCT	NA	NA
DTC_ScerLo7v1p1p1_Clifford_chr7R-296883_TSD	DTC_Clifford	D	chr7R	296883494-296895657	296883494	296895657	R	TSD=AGG-AGG	NA	NA
DTC_ScerLo7v1p1p1_Clifford_chr7R-391459_TSD	DTC_Clifford	D	chr7R	391459195-391471413	391459195	391471413	F	TSD=CCC-CCC	NA	NA
DTC_ScerLo7v1p1p1_Clifford_chr7R-593002_TSD	DTC_Clifford	D	chr7R	593002899-593016356	593002899	593016356	R	TSD=GTA-GTA	NA	NA
DTC_ScerLo7v1p1p1_Clifford_chr7R-724838_TSD	DTC_Clifford	D	chr7R	724838505-724851011	724838505	724851011	R	TSD=AAT-AAT	NA	NA
DTC_ScerLo7v1p1p1_Clifford_chr7R-755748_TSD	DTC_Clifford	D	chr7R	755748648-755760839	755748648	755760839	F	TSD=CCC-CAC	NA	NA
DTC_ScerLo7v1p1p1_Clifford_chr7R-766616_TSD	DTC_Clifford	D	chr7R	766616619-766629051	766616619	766629051	F	TSD=TAA-TAA	NA	NA
DTC_ScerLo7v1p1p1_Clifford_chr7R-795903_TSD	DTC_Clifford	D	chr7R	795903520-795915870	795903520	795915870	R	TSD=GGG-GGG	NA	NA
DTC_ScerLo7v1p1p1_Clifford_chr7R-801384_TSD	DTC_Clifford	D	chr7R	801384182-801396634	801384182	801396634	R	TSD=TCT-TCT	NA	NA
DTC_ScerLo7v1p1p1_Clifford_chr7R-813357_TSD	DTC_Clifford	D	chr7R	813357445-813372264	813357445	813372264	F	TSD=CTA-CTA	NA	NA
DTC_ScerLo7v1p1p1_Clifford_chr7R-822309_TSD	DTC_Clifford	D	chr7R	822309640-822321620	822309640	822321620	F	TSD=ACA-ACA	NA	NA
DTC_ScerLo7v1p1p1_Clifford_chr7R-845256_TSD	DTC_Clifford	D	chr7R	845256368-845268631	845256368	845268631	R	TSD=ATG-ATG	NA	NA
DTC_ScerLo7v1p1p1_Clifford_chr7R-845379_TSD	DTC_Clifford	D	chr7R	845379060-845391338	845379060	845391338	F	TSD=TTA-CTA	NA	NA
DTC_ScerLo7v1p1p1_Clifford_chr7R-856860_TSD	DTC_Clifford	D	chr7R	856860033-856872087	856860033	856872087	F	TSD=ATG-ATG	NA	NA
DTC_ScerLo7v1p1p1_Clifford_chr7R-861486_TSD	DTC_Clifford	D	chr7R	861486107-861499087	861486107	861499087	F	TSD=CAT-CAT	NA	NA
DTC_ScerLo7v1p1p1_Clifford_chr7R-864156_TSD	DTC_Clifford	D	chr7R	864156837-864169001	864156837	864169001	R	TSD=ATA-ATA	NA	NA
DTC_ScerLo7v1p1p1_Clifford_chr7R-873760_TSD	DTC_Clifford	D	chr7R	873760408-873774372	873760408	873774372	F	TSD=TGC-CAC	NA	NA
DTC_ScerLo7v1p1p1_Clifford_chr7R-878029_TSD	DTC_Clifford	D	chr7R	878029364-878041966	878029364	878041966	F	TSD=CTT-CTT	NA	NA
DTC_ScerLo7v1p1p1_Clifford_chr7R-897200_TSD	DTC_Clifford	D	chr7R	897200771-897214278	897200771	897214278	R	TSD=TAC-TAC	NA	NA
DTC_ScerLo7v1p1p1_Conan_chr1R-036527_TSD	DTC_Conan	A1	chr1R	36527608-36540381	36527608	36540381	F	TSD=CGG-CGG	NA	NA
DTC_ScerLo7v1p1p1_Conan_chr1R-454251_TSD	DTC_Conan	A1	chr1R	454251048-454260292	454251048	454260292	F	TSD=AGA-TGA	NA	NA
DTC_ScerLo7v1p1p1_Conan_chr1R-485749_TSD	DTC_Conan	A1	chr1R	485749007-485757792	485749007	485757792	R	TSD=CAA-TAG	NA	NA
DTC_ScerLo7v1p1p1_Conan_chr1R-599267_TSD	DTC_Conan	A1	chr1R	599267400-599276677	599267400	599276677	F	TSD=TGT-TGT	NA	NA
DTC_ScerLo7v1p1p1_Conan_chr1R-608499_TSD	DTC_Conan	A1	chr1R	608499778-608509609	608499778	608509609	R	TSD=TTA-TTA	NA	NA
DTC_ScerLo7v1p1p1_Conan_chr1R-614702_TSD	DTC_Conan	A1	chr1R	614702916-614711916	614702916	614711916	R	TSD=TTG-TTG	NA	NA
DTC_ScerLo7v1p1p1_Conan_chr1R-657205_TSD	DTC_Conan	A1	chr1R	657205224-657210100	657205224	657210100	R	TSD=CCA-CCA	NA	NA
DTC_ScerLo7v1p1p1_Conan_chr1R-683062_TSD	DTC_Conan	A1	chr1R	683062463-683071434	683062463	683071434	F	TSD=TTG-TTG	NA	NA
DTC_ScerLo7v1p1p1_Conan_chr2R-019357_TSD	DTC_Conan	A1	chr2R	19357200-19371784	19357200	19371784	R	TSD=ATG-ATG	NA	NA
DTC_ScerLo7v1p1p1_Conan_chr2R-033698_TSD	DTC_Conan	A1	chr2R	33698476-33711804	33698476	33711804	R	TSD=AAG-AAG	NA	NA
DTC_ScerLo7v1p1p1_Conan_chr2R-042867_TSD	DTC_Conan	A1	chr2R	42867562-42875926	42867562	42875926	R	TSD=CCT-CCT	NA	NA
DTC_ScerLo7v1p1p1_Conan_chr2R-123011_TSD	DTC_Conan	A1	chr2R	123011476-123019978	123011476	123019978	F	TSD=ACC-ACC	NA	NA
DTC_ScerLo7v1p1p1_Conan_chr2R-129022_TSD	DTC_Conan	A1	chr2R	129022102-129031388	129022102	129031388	R	TSD=TTA-TTT	NA	NA
DTC_ScerLo7v1p1p1_Conan_chr2R-138784_TSD	DTC_Conan	A1	chr2R	138784697-138793629	138784697	138793629	R	TSD=GGG-GGG	NA	NA
DTC_ScerLo7v1p1p1_Conan_chr2R-172721_TSD	DTC_Conan	A1	chr2R	172721291-172730332	172721291	172730332	R	TSD=AAA-AAA	NA	NA
DTC_ScerLo7v1p1p1_Conan_chr2R-211680_TSD	DTC_Conan	A1	chr2R	211680494-211689676	211680494	211689676	R	TSD=TAC-CTG	NA	NA
DTC_ScerLo7v1p1p1_Conan_chr2R-563230_TSD	DTC_Conan	A1	chr2R	563230736-563240371	563230736	563240371	F	TSD=ATG-ATG	NA	NA
DTC_ScerLo7v1p1p1_Conan_chr2R-639717_TSD	DTC_Conan	A1	chr2R	639717447-639727547	639717447	639727547	F	TSD=GTG-GTG	NA	NA
DTC_ScerLo7v1p1p1_Conan_chr2R-707097_TSD	DTC_Conan	A1	chr2R	707097734-707112401	707097734	707112401	R	TSD=ATA-ATA	NA	NA
DTC_ScerLo7v1p1p1_Conan_chr2R-785526_TSD	DTC_Conan	A1	chr2R	785526749-785536078	785526749	785536078	R	TSD=GGG-GGG	NA	NA
DTC_ScerLo7v1p1p1_Conan_chr2R-804470_TSD	DTC_Conan	A1	chr2R	804470520-804479233	804470520	804479233	F	TSD=TTT-TTT	NA	NA
DTC_ScerLo7v1p1p1_Conan_chr2R-820249_TSD	DTC_Conan	A1	chr2R	820249964-820258962	820249964	820258962	R	TSD=AAG-AAG	NA	NA
DTC_ScerLo7v1p1p1_Conan_chr2R-851173_TSD	DTC_Conan	A1	chr2R	851173418-851182181	851173418	851182181	F	TSD=CGA-ACA	NA	NA
DTC_ScerLo7v1p1p1_Conan_chr2R-874959_TSD	DTC_Conan	A1	chr2R	874959325-874971551	874959325	874971551	F	TSD=ATC-ATC	NA	NA
DTC_ScerLo7v1p1p1_Conan_chr2R-918600_TSD	DTC_Conan	A1	chr2R	918600198-918608261	918600198	918608261	F	TSD=GCT-CGC	NA	NA
DTC_ScerLo7v1p1p1_Conan_chr2R-943221_TSD	DTC_Conan	A1	chr2R	943221158-943232427	943221158	943232427	R	TSD=AGT-AGT	NA	NA
DTC_ScerLo7v1p1p1_Conan_chr3R-026534_TSD	DTC_Conan	A1	chr3R	26534957-26544031	26534957	26544031	R	TSD=CAT-CAT	NA	NA
DTC_ScerLo7v1p1p1_Conan_chr3R-041991_TSD	DTC_Conan	A1	chr3R	41991974-42004066	41991974	42004066	F	TSD=ACG-ATG	NA	NA
DTC_ScerLo7v1p1p1_Conan_chr3R-047598_TSD	DTC_Conan	A1	chr3R	47598101-47603559	47598101	47603559	F	TSD=AGA-AGA	NA	NA
DTC_ScerLo7v1p1p1_Conan_chr3R-060699_TSD	DTC_Conan	A1	chr3R	60699217-60707983	60699217	60707983	F	TSD=AAT-AAT	NA	NA
DTC_ScerLo7v1p1p1_Conan_chr3R-074243_TSD	DTC_Conan	A1	chr3R	74243214-74256220	74243214	74256220	F	TSD=AAA-AAA	NA	NA
DTC_ScerLo7v1p1p1_Conan_chr3R-086216_TSD	DTC_Conan	A1	chr3R	86216510-86229995	86216510	86229995	R	TSD=ACC-ACA	NA	NA
DTC_ScerLo7v1p1p1_Conan_chr3R-168737_TSD	DTC_Conan	A1	chr3R	168737472-168746407	168737472	168746407	F	TSD=ATG-ATG	NA	NA
DTC_ScerLo7v1p1p1_Conan_chr3R-287432_TSD	DTC_Conan	A1	chr3R	287432781-287441584	287432781	287441584	F	TSD=ATT-ATT	NA	NA
DTC_ScerLo7v1p1p1_Conan_chr3R-340846_TSD	DTC_Conan	A1	chr3R	340846907-340855843	340846907	340855843	R	TSD=AGG-AGG	NA	NA
DTC_ScerLo7v1p1p1_Conan_chr3R-349472_TSD	DTC_Conan	A1	chr3R	349472720-349483345	349472720	349483345	R	TSD=TCA-TCA	NA	NA
DTC_ScerLo7v1p1p1_Conan_chr3R-604973_TSD	DTC_Conan	A1	chr3R	604973837-604982972	604973837	604982972	R	TSD=ACT-ACT	NA	NA
DTC_ScerLo7v1p1p1_Conan_chr3R-791553_TSD	DTC_Conan	A1	chr3R	791553136-791559079	791553136	791559079	F	TSD=TGT-TGT	NA	NA
DTC_ScerLo7v1p1p1_Conan_chr3R-887067_TSD	DTC_Conan	A1	chr3R	887067941-887076642	887067941	887076642	R	TSD=TGA-TGA	NA	NA
DTC_ScerLo7v1p1p1_Conan_chr3R-940742_TSD	DTC_Conan	A1	chr3R	940742543-940751272	940742543	940751272	R	TSD=ATT-ATT	NA	NA
DTC_ScerLo7v1p1p1_Conan_chr4R-000183_TSD	DTC_Conan	A1	chr4R	183602-187244	183602	187244	R	TSD=ATT-ATT	NA	NA
DTC_ScerLo7v1p1p1_Conan_chr4R-131491_TSD	DTC_Conan	A1	chr4R	131491258-131500321	131491258	131500321	R	TSD=TTT-TTT	NA	NA
DTC_ScerLo7v1p1p1_Conan_chr4R-226108_TSD	DTC_Conan	A1	chr4R	226108489-226113746	226108489	226113746	F	TSD=CTA-CTA	NA	NA
DTC_ScerLo7v1p1p1_Conan_chr4R-436949_TSD	DTC_Conan	A1	chr4R	436949082-436958808	436949082	436958808	F	TSD=AAG-AAG	NA	NA
DTC_ScerLo7v1p1p1_Conan_chr4R-504557_TSD	DTC_Conan	A1	chr4R	504557817-504566040	504557817	504566040	R	TSD=GTA-GTA	NA	NA
DTC_ScerLo7v1p1p1_Conan_chr4R-582221_TSD	DTC_Conan	A1	chr4R	582221952-582230714	582221952	582230714	R	TSD=AAC-AAC	NA	NA
DTC_ScerLo7v1p1p1_Conan_chr4R-582859_TSD	DTC_Conan	A1	chr4R	582859321-582869458	582859321	582869458	F	TSD=GAA-GAA	NA	NA
DTC_ScerLo7v1p1p1_Conan_chr4R-594345_TSD	DTC_Conan	A1	chr4R	594345624-594359048	594345624	594359048	R	TSD=TTC-TTC	NA	NA
DTC_ScerLo7v1p1p1_Conan_chr4R-633300_TSD	DTC_Conan	A1	chr4R	633300609-633305450	633300609	633305450	F	TSD=ATT-ATT	NA	NA
DTC_ScerLo7v1p1p1_Conan_chr4R-635136_TSD	DTC_Conan	A1	chr4R	635136940-635145899	635136940	635145899	R	TSD=ATA-ATA	NA	NA
DTC_ScerLo7v1p1p1_Conan_chr4R-635629_TSD	DTC_Conan	A1	chr4R	635629919-635645257	635629919	635645257	R	TSD=CCT-CCT	NA	NA
DTC_ScerLo7v1p1p1_Conan_chr4R-641298_TSD	DTC_Conan	A1	chr4R	641298084-641310167	641298084	641310167	F	TSD=GAG-GAG	NA	NA
DTC_ScerLo7v1p1p1_Conan_chr4R-651187_TSD	DTC_Conan	A1	chr4R	651187090-651202415	651187090	651202415	R	TSD=TAC-TAC	NA	NA
DTC_ScerLo7v1p1p1_Conan_chr4R-661047_TSD	DTC_Conan	A1	chr4R	661047559-661057424	661047559	661057424	R	TSD=TGT-TGT	NA	NA
DTC_ScerLo7v1p1p1_Conan_chr4R-700122_TSD	DTC_Conan	A1	chr4R	700122279-700124946	700122279	700124946	R	TSD=TTT-TTT	NA	NA
DTC_ScerLo7v1p1p1_Conan_chr4R-734072_TSD	DTC_Conan	A1	chr4R	734072092-734080945	734072092	734080945	R	TSD=ATA-ATA	NA	NA
DTC_ScerLo7v1p1p1_Conan_chr4R-734139_TSD	DTC_Conan	A1	chr4R	734139759-734148533	734139759	734148533	R	TSD=ATA-ATA	NA	NA
DTC_ScerLo7v1p1p1_Conan_chr4R-739118_TSD	DTC_Conan	A1	chr4R	739118250-739133714	739118250	739133714	R	TSD=AAT-AAT	NA	NA
DTC_ScerLo7v1p1p1_Conan_chr4R-753479_TSD	DTC_Conan	A1	chr4R	753479825-753488614	753479825	753488614	R	TSD=ATG-ATG	NA	NA
DTC_ScerLo7v1p1p1_Conan_chr4R-797206_TSD	DTC_Conan	A1	chr4R	797206821-797221200	797206821	797221200	F	TSD=CAT-CAT	NA	NA
DTC_ScerLo7v1p1p1_Conan_chr4R-829758_TSD	DTC_Conan	A1	chr4R	829758442-829766657	829758442	829766657	R	TSD=TTT-TTT	NA	NA
DTC_ScerLo7v1p1p1_Conan_chr4R-834856_TSD	DTC_Conan	A1	chr4R	834856882-834865163	834856882	834865163	R	TSD=TGG-TGG	NA	NA
DTC_ScerLo7v1p1p1_Conan_chr4R-836570_TSD	DTC_Conan	A1	chr4R	836570546-836582153	836570546	836582153	R	TSD=GTT-TGT	NA	NA
DTC_ScerLo7v1p1p1_Conan_chr4R-848856_TSD	DTC_Conan	A1	chr4R	848856282-848860563	848856282	848860563	F	TSD=AGC-AGC	NA	NA
DTC_ScerLo7v1p1p1_Conan_chr4R-857361_TSD	DTC_Conan	A1	chr4R	857361919-857365410	857361919	857365410	R	TSD=GGA-GGA	NA	NA
DTC_ScerLo7v1p1p1_Conan_chr4R-870356_TSD	DTC_Conan	A1	chr4R	870356111-870367035	870356111	870367035	R	TSD=CAT-CAT	NA	NA
DTC_ScerLo7v1p1p1_Conan_chr4R-878603_TSD	DTC_Conan	A1	chr4R	878603697-878617658	878603697	878617658	F	TSD=TGT-TGT	NA	NA
DTC_ScerLo7v1p1p1_Conan_chr4R-893853_TSD	DTC_Conan	A1	chr4R	893853231-893862290	893853231	893862290	F	TSD=TAA-TAA	NA	NA
DTC_ScerLo7v1p1p1_Conan_chr5R-023260_TSD	DTC_Conan	A1	chr5R	23260758-23269461	23260758	23269461	F	TSD=TAA-TAA	NA	NA
DTC_ScerLo7v1p1p1_Conan_chr5R-042320_TSD	DTC_Conan	A1	chr5R	42320817-42330062	42320817	42330062	F	TSD=GTA-CTA	NA	NA
DTC_ScerLo7v1p1p1_Conan_chr5R-169580_TSD	DTC_Conan	A1	chr5R	169580836-169588836	169580836	169588836	F	TSD=TCT-CTC	NA	NA
DTC_ScerLo7v1p1p1_Conan_chr5R-408073_TSD	DTC_Conan	A1	chr5R	408073313-408082532	408073313	408082532	R	TSD=CAT-CAC	NA	NA
DTC_ScerLo7v1p1p1_Conan_chr5R-462077_TSD	DTC_Conan	A1	chr5R	462077937-462082655	462077937	462082655	R	TSD=TTG-TAG	NA	NA
DTC_ScerLo7v1p1p1_Conan_chr5R-503348_TSD	DTC_Conan	A1	chr5R	503348105-503356882	503348105	503356882	F	TSD=GAA-GAA	NA	NA
DTC_ScerLo7v1p1p1_Conan_chr5R-525967_TSD	DTC_Conan	A1	chr5R	525967275-525975998	525967275	525975998	F	TSD=ACA-ACA	NA	NA
DTC_ScerLo7v1p1p1_Conan_chr5R-549466_TSD	DTC_Conan	A1	chr5R	549466444-549471829	549466444	549471829	R	TSD=ACG-ACG	NA	NA
DTC_ScerLo7v1p1p1_Conan_chr5R-590654_TSD	DTC_Conan	A1	chr5R	590654634-590665464	590654634	590665464	F	TSD=ATA-ATA	NA	NA
DTC_ScerLo7v1p1p1_Conan_chr5R-614916_TSD	DTC_Conan	A1	chr5R	614916622-614925621	614916622	614925621	F	TSD=CTT-CTT	NA	NA
DTC_ScerLo7v1p1p1_Conan_chr5R-616123_TSD	DTC_Conan	A1	chr5R	616123058-616132372	616123058	616132372	R	TSD=GAA-GAA	NA	NA
DTC_ScerLo7v1p1p1_Conan_chr5R-634773_TSD	DTC_Conan	A1	chr5R	634773792-634783597	634773792	634783597	R	TSD=ATC-ATC	NA	NA
DTC_ScerLo7v1p1p1_Conan_chr5R-640960_TSD	DTC_Conan	A1	chr5R	640960680-640974202	640960680	640974202	F	TSD=CAT-CAT	NA	NA
DTC_ScerLo7v1p1p1_Conan_chr5R-649385_TSD	DTC_Conan	A1	chr5R	649385186-649394617	649385186	649394617	R	TSD=ACT-ACT	NA	NA
DTC_ScerLo7v1p1p1_Conan_chr5R-656800_TSD	DTC_Conan	A1	chr5R	656800204-656812339	656800204	656812339	F	TSD=GCT-GAG	NA	NA
DTC_ScerLo7v1p1p1_Conan_chr5R-692985_TSD	DTC_Conan	A1	chr5R	692985466-692994007	692985466	692994007	F	TSD=AGA-TGC	NA	NA
DTC_ScerLo7v1p1p1_Conan_chr5R-750542_TSD	DTC_Conan	A1	chr5R	750542811-750551001	750542811	750551001	F	TSD=TGC-TGC	NA	NA
DTC_ScerLo7v1p1p1_Conan_chr5R-753211_TSD	DTC_Conan	A1	chr5R	753211815-753216211	753211815	753216211	F	TSD=AAC-AAC	NA	NA
DTC_ScerLo7v1p1p1_Conan_chr5R-776712_TSD	DTC_Conan	A1	chr5R	776712007-776720913	776712007	776720913	R	TSD=GGG-GGG	NA	NA
DTC_ScerLo7v1p1p1_Conan_chr5R-811881_TSD	DTC_Conan	A1	chr5R	811881709-811889847	811881709	811889847	R	TSD=AAT-AAT	NA	NA
DTC_ScerLo7v1p1p1_Conan_chr5R-822900_TSD	DTC_Conan	A1	chr5R	822900248-822911076	822900248	822911076	F	TSD=CAA-CAA	NA	NA
DTC_ScerLo7v1p1p1_Conan_chr5R-829342_TSD	DTC_Conan	A1	chr5R	829342228-829350909	829342228	829350909	R	TSD=GAC-GAC	NA	NA
DTC_ScerLo7v1p1p1_Conan_chr5R-844888_TSD	DTC_Conan	A1	chr5R	844888649-844897028	844888649	844897028	F	TSD=GAC-GAC	NA	NA
DTC_ScerLo7v1p1p1_Conan_chr5R-857087_TSD	DTC_Conan	A1	chr5R	857087343-857098523	857087343	857098523	R	TSD=TAG-TAG	NA	NA
DTC_ScerLo7v1p1p1_Conan_chr5R-858232_TSD	DTC_Conan	A1	chr5R	858232496-858240868	858232496	858240868	F	TSD=GAC-AAC	NA	NA
DTC_ScerLo7v1p1p1_Conan_chr5R-858614_TSD	DTC_Conan	A1	chr5R	858614313-858623191	858614313	858623191	F	TSD=GAC-AAC	NA	NA
DTC_ScerLo7v1p1p1_Conan_chr6R-020664_TSD	DTC_Conan	A1	chr6R	20664979-20673487	20664979	20673487	R	TSD=GCT-GCT	NA	NA
DTC_ScerLo7v1p1p1_Conan_chr6R-025697_TSD	DTC_Conan	A1	chr6R	25697137-25705700	25697137	25705700	F	TSD=GGA-GGA	NA	NA
DTC_ScerLo7v1p1p1_Conan_chr6R-040988_TSD	DTC_Conan	A1	chr6R	40988822-40998549	40988822	40998549	R	TSD=TAA-TAA	NA	NA
DTC_ScerLo7v1p1p1_Conan_chr6R-054577_TSD	DTC_Conan	A1	chr6R	54577296-54587640	54577296	54587640	F	TSD=GTG-GTG	NA	NA
DTC_ScerLo7v1p1p1_Conan_chr6R-079691_TSD	DTC_Conan	A1	chr6R	79691101-79699867	79691101	79699867	F	TSD=CTA-CTA	NA	NA
DTC_ScerLo7v1p1p1_Conan_chr6R-132468_TSD	DTC_Conan	A1	chr6R	132468381-132476649	132468381	132476649	F	TSD=AAA-AAA	NA	NA
DTC_ScerLo7v1p1p1_Conan_chr6R-334362_TSD	DTC_Conan	A1	chr6R	334362777-334369481	334362777	334369481	R	TSD=ATT-ATT	NA	NA
DTC_ScerLo7v1p1p1_Conan_chr6R-338115_TSD	DTC_Conan	A1	chr6R	338115376-338125571	338115376	338125571	R	TSD=GCA-GCA	NA	NA
DTC_ScerLo7v1p1p1_Conan_chr6R-637006_TSD	DTC_Conan	A1	chr6R	637006070-637014773	637006070	637014773	F	TSD=TCT-TCT	NA	NA
DTC_ScerLo7v1p1p1_Conan_chr6R-643323_TSD	DTC_Conan	A1	chr6R	643323594-643328297	643323594	643328297	R	TSD=ACT-GGG	NA	NA
DTC_ScerLo7v1p1p1_Conan_chr6R-650433_TSD	DTC_Conan	A1	chr6R	650433190-650441484	650433190	650441484	R	TSD=TAC-TAC	NA	NA
DTC_ScerLo7v1p1p1_Conan_chr6R-668146_TSD	DTC_Conan	A1	chr6R	668146672-668156838	668146672	668156838	R	TSD=TAC-TAC	NA	NA
DTC_ScerLo7v1p1p1_Conan_chr6R-708300_TSD	DTC_Conan	A1	chr6R	708300372-708305641	708300372	708305641	R	TSD=GGC-GGC	NA	NA
DTC_ScerLo7v1p1p1_Conan_chr6R-712720_TSD	DTC_Conan	A1	chr6R	712720756-712726723	712720756	712726723	F	TSD=GCT-TAG	NA	NA
DTC_ScerLo7v1p1p1_Conan_chr6R-725112_TSD	DTC_Conan	A1	chr6R	725112984-725125075	725112984	725125075	F	TSD=CAC-ACG	NA	NA
DTC_ScerLo7v1p1p1_Conan_chr6R-726814_TSD	DTC_Conan	A1	chr6R	726814843-726823030	726814843	726823030	F	TSD=CCA-CAC	NA	NA
DTC_ScerLo7v1p1p1_Conan_chr6R-754193_TSD	DTC_Conan	A1	chr6R	754193381-754201591	754193381	754201591	F	TSD=CAT-CCT	NA	NA
DTC_ScerLo7v1p1p1_Conan_chr6R-754650_TSD	DTC_Conan	A1	chr6R	754650066-754658870	754650066	754658870	F	TSD=ACT-ACT	NA	NA
DTC_ScerLo7v1p1p1_Conan_chr6R-767284_TSD	DTC_Conan	A1	chr6R	767284949-767291596	767284949	767291596	F	TSD=ACA-ACA	NA	NA
DTC_ScerLo7v1p1p1_Conan_chr6R-785324_TSD	DTC_Conan	A1	chr6R	785324740-785328584	785324740	785328584	R	TSD=GTA-GTA	NA	NA
DTC_ScerLo7v1p1p1_Conan_chr6R-802039_TSD	DTC_Conan	A1	chr6R	802039956-802046700	802039956	802046700	R	TSD=TAC-TAC	NA	NA
DTC_ScerLo7v1p1p1_Conan_chr6R-803963_TSD	DTC_Conan	A1	chr6R	803963733-803972139	803963733	803972139	F	TSD=GTA-GTA	NA	NA
DTC_ScerLo7v1p1p1_Conan_chr6R-805401_TSD	DTC_Conan	A1	chr6R	805401499-805410531	805401499	805410531	F	TSD=TAT-TAT	NA	NA
DTC_ScerLo7v1p1p1_Conan_chr6R-807603_TSD	DTC_Conan	A1	chr6R	807603829-807613430	807603829	807613430	R	TSD=TCA-TCA	NA	NA
DTC_ScerLo7v1p1p1_Conan_chr6R-809653_TSD	DTC_Conan	A1	chr6R	809653139-809664321	809653139	809664321	R	TSD=CCT-CCT	NA	NA
DTC_ScerLo7v1p1p1_Conan_chr6R-814336_TSD	DTC_Conan	A1	chr6R	814336257-814345650	814336257	814345650	F	TSD=GCT-GCT	NA	NA
DTC_ScerLo7v1p1p1_Conan_chr6R-850997_TSD	DTC_Conan	A1	chr6R	850997239-851007690	850997239	851007690	R	TSD=TAC-TAC	NA	NA
DTC_ScerLo7v1p1p1_Conan_chr6R-863560_TSD	DTC_Conan	A1	chr6R	863560794-863568246	863560794	863568246	R	TSD=GGG-GGG	NA	NA
DTC_ScerLo7v1p1p1_Conan_chr6R-868124_TSD	DTC_Conan	A1	chr6R	868124737-868133378	868124737	868133378	F	TSD=AAA-AAA	NA	NA
DTC_ScerLo7v1p1p1_Conan_chr7R-022761_TSD	DTC_Conan	A1	chr7R	22761941-22771472	22761941	22771472	R	TSD=CTC-CTC	NA	NA
DTC_ScerLo7v1p1p1_Conan_chr7R-025712_TSD	DTC_Conan	A1	chr7R	25712684-25722167	25712684	25722167	R	TSD=ATG-ATG	NA	NA
DTC_ScerLo7v1p1p1_Conan_chr7R-092317_TSD	DTC_Conan	A1	chr7R	92317928-92325978	92317928	92325978	F	TSD=GGG-GGG	NA	NA
DTC_ScerLo7v1p1p1_Conan_chr7R-215159_TSD	DTC_Conan	A1	chr7R	215159841-215168152	215159841	215168152	F	TSD=TCT-TCT	NA	NA
DTC_ScerLo7v1p1p1_Conan_chr7R-336404_TSD	DTC_Conan	A1	chr7R	336404246-336408146	336404246	336408146	R	TSD=ACT-ACT	NA	NA
DTC_ScerLo7v1p1p1_Conan_chr7R-372780_TSD	DTC_Conan	A1	chr7R	372780291-372790804	372780291	372790804	F	TSD=CTA-CTA	NA	NA
DTC_ScerLo7v1p1p1_Conan_chr7R-529081_TSD	DTC_Conan	A1	chr7R	529081575-529090193	529081575	529090193	R	TSD=AAG-ATG	NA	NA
DTC_ScerLo7v1p1p1_Conan_chr7R-564837_TSD	DTC_Conan	A1	chr7R	564837611-564845599	564837611	564845599	R	TSD=CCG-TCA	NA	NA
DTC_ScerLo7v1p1p1_Conan_chr7R-754716_TSD	DTC_Conan	A1	chr7R	754716940-754721813	754716940	754721813	F	TSD=ACA-ACA	NA	NA
DTC_ScerLo7v1p1p1_Conan_chr7R-813715_TSD	DTC_Conan	A1	chr7R	813715487-813719969	813715487	813719969	R	TSD=TCT-TCT	NA	NA
DTC_ScerLo7v1p1p1_Conan_chr7R-830713_TSD	DTC_Conan	A1	chr7R	830713614-830722470	830713614	830722470	R	TSD=TAA-TAA	NA	NA
DTC_ScerLo7v1p1p1_Conan_chr7R-837855_TSD	DTC_Conan	A1	chr7R	837855133-837860195	837855133	837860195	R	TSD=ATA-ATA	NA	NA
DTC_ScerLo7v1p1p1_Conan_chr7R-843299_TSD	DTC_Conan	A1	chr7R	843299954-843306164	843299954	843306164	R	TSD=GAG-GAG	NA	NA
DTC_ScerLo7v1p1p1_Conan_chr7R-862085_TSD	DTC_Conan	A1	chr7R	862085219-862096503	862085219	862096503	R	TSD=TCT-TCT	NA	NA
DTC_ScerLo7v1p1p1_Conan_chr7R-862171_TSD	DTC_Conan	A1	chr7R	862171456-862178142	862171456	862178142	R	TSD=TCT-TCT	NA	NA
DTC_ScerLo7v1p1p1_Conan_chr7R-879570_TSD	DTC_Conan	A1	chr7R	879570965-879581301	879570965	879581301	F	TSD=TTT-GTG	NA	NA
DTC_ScerLo7v1p1p1_Conan_chr7R-881792_TSD	DTC_Conan	A1	chr7R	881792620-881802011	881792620	881802011	F	TSD=TGA-TGA	NA	NA
DTC_ScerLo7v1p1p1_Conan_chr7R-891205_TSD	DTC_Conan	A1	chr7R	891205100-891212886	891205100	891212886	F	TSD=GAC-GAC	NA	NA
DTC_ScerLo7v1p1p1_Conan_chr1R-001779_TSD	DTC_Conan	A2	chr1R	1779867-1785613	1779867	1785613	R	TSD=AGC-AGC	NA	NA
DTC_ScerLo7v1p1p1_Conan_chr1R-229370_TSD	DTC_Conan	A2	chr1R	229370135-229375671	229370135	229375671	F	TSD=CAC-CAC	NA	NA
DTC_ScerLo7v1p1p1_Conan_chr1R-362097_TSD	DTC_Conan	A2	chr1R	362097153-362103261	362097153	362103261	F	TSD=ACA-TGT	NA	NA
DTC_ScerLo7v1p1p1_Conan_chr1R-591946_TSD	DTC_Conan	A2	chr1R	591946893-591952733	591946893	591952733	F	TSD=ATA-ATA	NA	NA
DTC_ScerLo7v1p1p1_Conan_chr1R-687253_TSD	DTC_Conan	A2	chr1R	687253679-687261137	687253679	687261137	F	TSD=CAT-CAT	NA	NA
DTC_ScerLo7v1p1p1_Conan_chr2R-012785_TSD	DTC_Conan	A2	chr2R	12785620-12792742	12785620	12792742	R	TSD=ATT-ATT	NA	NA
DTC_ScerLo7v1p1p1_Conan_chr2R-109665_TSD	DTC_Conan	A2	chr2R	109665844-109673702	109665844	109673702	R	TSD=ACC-CTT	NA	NA
DTC_ScerLo7v1p1p1_Conan_chr2R-375584_TSD	DTC_Conan	A2	chr2R	375584183-375591028	375584183	375591028	F	TSD=ATG-ATG	NA	NA
DTC_ScerLo7v1p1p1_Conan_chr2R-714216_TSD	DTC_Conan	A2	chr2R	714216094-714221249	714216094	714221249	F	TSD=GTA-GTA	NA	NA
DTC_ScerLo7v1p1p1_Conan_chr2R-718689_TSD	DTC_Conan	A2	chr2R	718689991-718696813	718689991	718696813	F	TSD=TGT-TAT	NA	NA
DTC_ScerLo7v1p1p1_Conan_chr2R-779764_TSD	DTC_Conan	A2	chr2R	779764785-779770469	779764785	779770469	F	TSD=ACC-ACG	NA	NA
DTC_ScerLo7v1p1p1_Conan_chr2R-833441_TSD	DTC_Conan	A2	chr2R	833441248-833447143	833441248	833447143	R	TSD=ATG-ACT	NA	NA
DTC_ScerLo7v1p1p1_Conan_chr2R-870812_TSD	DTC_Conan	A2	chr2R	870812887-870818552	870812887	870818552	F	TSD=CAC-CAC	NA	NA
DTC_ScerLo7v1p1p1_Conan_chr2R-896561_TSD	DTC_Conan	A2	chr2R	896561463-896566768	896561463	896566768	F	TSD=GTA-GGT	NA	NA
DTC_ScerLo7v1p1p1_Conan_chr2R-904519_TSD	DTC_Conan	A2	chr2R	904519129-904525003	904519129	904525003	R	TSD=TAG-TAG	NA	NA
DTC_ScerLo7v1p1p1_Conan_chr3R-068370_TSD	DTC_Conan	A2	chr3R	68370070-68375433	68370070	68375433	R	TSD=TAC-TAG	NA	NA
DTC_ScerLo7v1p1p1_Conan_chr3R-392040_TSD	DTC_Conan	A2	chr3R	392040142-392046745	392040142	392046745	R	TSD=AAG-AAG	NA	NA
DTC_ScerLo7v1p1p1_Conan_chr3R-717707_TSD	DTC_Conan	A2	chr3R	717707956-717713496	717707956	717713496	R	TSD=TCA-TCG	NA	NA
DTC_ScerLo7v1p1p1_Conan_chr3R-731129_TSD	DTC_Conan	A2	chr3R	731129175-731134917	731129175	731134917	F	TSD=GAC-GAC	NA	NA
DTC_ScerLo7v1p1p1_Conan_chr4R-646060_TSD	DTC_Conan	A2	chr4R	646060865-646067474	646060865	646067474	R	TSD=CAA-CAA	NA	NA
DTC_ScerLo7v1p1p1_Conan_chr4R-655540_TSD	DTC_Conan	A2	chr4R	655540578-655546204	655540578	655546204	F	TSD=AGA-AGA	NA	NA
DTC_ScerLo7v1p1p1_Conan_chr4R-671744_TSD	DTC_Conan	A2	chr4R	671744891-671750315	671744891	671750315	F	TSD=TGT-TGT	NA	NA
DTC_ScerLo7v1p1p1_Conan_chr5R-350414_TSD	DTC_Conan	A2	chr5R	350414391-350422427	350414391	350422427	R	TSD=GAG-GAG	NA	NA
DTC_ScerLo7v1p1p1_Conan_chr5R-820665_TSD	DTC_Conan	A2	chr5R	820665676-820671754	820665676	820671754	F	TSD=AAC-AAC	NA	NA
DTC_ScerLo7v1p1p1_Conan_chr5R-830912_TSD	DTC_Conan	A2	chr5R	830912240-830917404	830912240	830917404	R	TSD=GGC-GGC	NA	NA
DTC_ScerLo7v1p1p1_Conan_chr5R-870247_TSD	DTC_Conan	A2	chr5R	870247362-870252798	870247362	870252798	F	TSD=GGA-GGA	NA	NA
DTC_ScerLo7v1p1p1_Conan_chr6R-064166_TSD	DTC_Conan	A2	chr6R	64166126-64172664	64166126	64172664	F	TSD=TAT-TAT	NA	NA
DTC_ScerLo7v1p1p1_Conan_chr6R-626959_TSD	DTC_Conan	A2	chr6R	626959880-626966289	626959880	626966289	R	TSD=AAC-AAC	NA	NA
DTC_ScerLo7v1p1p1_Conan_chr6R-683653_TSD	DTC_Conan	A2	chr6R	683653056-683659541	683653056	683659541	R	TSD=CTA-CTA	NA	NA
DTC_ScerLo7v1p1p1_Conan_chr6R-832815_TSD	DTC_Conan	A2	chr6R	832815459-832823054	832815459	832823054	F	TSD=AAG-AAG	NA	NA
DTC_ScerLo7v1p1p1_Conan_chr6R-842283_TSD	DTC_Conan	A2	chr6R	842283801-842292726	842283801	842292726	F	TSD=AAA-AAA	NA	NA
DTC_ScerLo7v1p1p1_Conan_chr7R-026281_TSD	DTC_Conan	A2	chr7R	26281471-26287671	26281471	26287671	F	TSD=GTT-GTT	NA	NA
DTC_ScerLo7v1p1p1_Conan_chr7R-415295_TSD	DTC_Conan	A2	chr7R	415295712-415302553	415295712	415302553	F	TSD=TCA-TCT	NA	NA
DTC_ScerLo7v1p1p1_Conan_chr7R-601227_TSD	DTC_Conan	A2	chr7R	601227341-601232877	601227341	601232877	R	TSD=GTG-GTG	NA	NA
DTC_ScerLo7v1p1p1_Conan_chr7R-700462_TSD	DTC_Conan	A2	chr7R	700462592-700469819	700462592	700469819	R	TSD=TAT-TAT	NA	NA
DTC_ScerLo7v1p1p1_Conan_chr7R-710470_TSD	DTC_Conan	A2	chr7R	710470481-710476440	710470481	710476440	F	TSD=TAA-TAA	NA	NA
DTC_ScerLo7v1p1p1_Conan_chr7R-733961_TSD	DTC_Conan	A2	chr7R	733961775-733967712	733961775	733967712	R	TSD=ATC-TTG	NA	NA
DTC_ScerLo7v1p1p1_Conan_chr7R-847353_TSD	DTC_Conan	A2	chr7R	847353527-847360383	847353527	847360383	R	TSD=ACC-GAG	NA	NA
DTC_ScerLo7v1p1p1_Conan_chr1R-019619_TSD	DTC_Conan	A2	chr1R	19619687-19633926	19619687	19633926	F	TSD=GGT-GGT	NA	NA
DTC_ScerLo7v1p1p1_Conan_chr1R-232383_TSD	DTC_Conan	A2	chr1R	232383541-232394016	232383541	232394016	R	TSD=ATA-ATT	NA	NA
DTC_ScerLo7v1p1p1_Conan_chr1R-497288_TSD	DTC_Conan	A2	chr1R	497288620-497302266	497288620	497302266	R	TSD=CAA-CAA	NA	NA
DTC_ScerLo7v1p1p1_Conan_chr2R-037047_TSD	DTC_Conan	A2	chr2R	37047995-37052802	37047995	37052802	R	TSD=TGG-TGG	NA	NA
DTC_ScerLo7v1p1p1_Conan_chr2R-045708_TSD	DTC_Conan	A2	chr2R	45708372-45713225	45708372	45713225	F	TSD=ACG-ATA	NA	NA
DTC_ScerLo7v1p1p1_Conan_chr2R-056682_TSD	DTC_Conan	A2	chr2R	56682572-56687724	56682572	56687724	F	TSD=TAT-TAT	NA	NA
DTC_ScerLo7v1p1p1_Conan_chr2R-554721_TSD	DTC_Conan	A2	chr2R	554721540-554732411	554721540	554732411	F	TSD=TTT-TTT	NA	NA
DTC_ScerLo7v1p1p1_Conan_chr2R-755548_TSD	DTC_Conan	A2	chr2R	755548423-755553623	755548423	755553623	F	TSD=AGG-AGC	NA	NA
DTC_ScerLo7v1p1p1_Conan_chr2R-938847_TSD	DTC_Conan	A2	chr2R	938847261-938861740	938847261	938861740	F	TSD=ATT-ATT	NA	NA
DTC_ScerLo7v1p1p1_Conan_chr2R-939754_TSD	DTC_Conan	A2	chr2R	939754870-939762141	939754870	939762141	F	TSD=CAG-CAT	NA	NA
DTC_ScerLo7v1p1p1_Conan_chr3R-338090_TSD	DTC_Conan	A2	chr3R	338090728-338106337	338090728	338106337	R	TSD=TAG-TAG	NA	NA
DTC_ScerLo7v1p1p1_Conan_chr3R-652874_TSD	DTC_Conan	A2	chr3R	652874684-652884780	652874684	652884780	F	TSD=TCT-TCT	NA	NA
DTC_ScerLo7v1p1p1_Conan_chr3R-837846_TSD	DTC_Conan	A2	chr3R	837846606-837854003	837846606	837854003	R	TSD=GTT-GTT	NA	NA
DTC_ScerLo7v1p1p1_Conan_chr3R-876823_TSD	DTC_Conan	A2	chr3R	876823509-876838854	876823509	876838854	R	TSD=ACA-ACA	NA	NA
DTC_ScerLo7v1p1p1_Conan_chr3R-953920_TSD	DTC_Conan	A2	chr3R	953920231-953925009	953920231	953925009	R	TSD=GAT-GAT	NA	NA
DTC_ScerLo7v1p1p1_Conan_chr4R-013119_TSD	DTC_Conan	A2	chr4R	13119747-13130802	13119747	13130802	R	TSD=CTA-CTA	NA	NA
DTC_ScerLo7v1p1p1_Conan_chr4R-061647_TSD	DTC_Conan	A2	chr4R	61647980-61661244	61647980	61661244	F	TSD=AAA-AAA	NA	NA
DTC_ScerLo7v1p1p1_Conan_chr4R-200371_TSD	DTC_Conan	A2	chr4R	200371401-200376023	200371401	200376023	F	TSD=TCT-TCT	NA	NA
DTC_ScerLo7v1p1p1_Conan_chr4R-699061_TSD	DTC_Conan	A2	chr4R	699061633-699069004	699061633	699069004	R	TSD=CAG-CAG	NA	NA
DTC_ScerLo7v1p1p1_Conan_chr4R-718930_TSD	DTC_Conan	A2	chr4R	718930792-718945205	718930792	718945205	F	TSD=TGT-TGT	NA	NA
DTC_ScerLo7v1p1p1_Conan_chr4R-808335_TSD	DTC_Conan	A2	chr4R	808335605-808342995	808335605	808342995	R	TSD=TGA-TGA	NA	NA
DTC_ScerLo7v1p1p1_Conan_chr5R-009392_TSD	DTC_Conan	A2	chr5R	9392004-9407145	9392004	9407145	F	TSD=TGG-TGG	NA	NA
DTC_ScerLo7v1p1p1_Conan_chr5R-733462_TSD	DTC_Conan	A2	chr5R	733462822-733471093	733462822	733471093	F	TSD=TTT-TTT	NA	NA
DTC_ScerLo7v1p1p1_Conan_chr6R-628765_TSD	DTC_Conan	A2	chr6R	628765842-628780196	628765842	628780196	R	TSD=ATA-ATA	NA	NA
DTC_ScerLo7v1p1p1_Conan_chr6R-697276_TSD	DTC_Conan	A2	chr6R	697276886-697281640	697276886	697281640	F	TSD=GTA-CGT	NA	NA
DTC_ScerLo7v1p1p1_Conan_chr6R-704468_TSD	DTC_Conan	A2	chr6R	704468020-704481942	704468020	704481942	R	TSD=GTG-GTG	NA	NA
DTC_ScerLo7v1p1p1_Conan_chr6R-863303_TSD	DTC_Conan	A2	chr6R	863303692-863318149	863303692	863318149	F	TSD=GTT-GTT	NA	NA
DTC_ScerLo7v1p1p1_Conan_chr7R-748101_TSD	DTC_Conan	A2	chr7R	748101192-748114959	748101192	748114959	R	TSD=AGA-ATA	NA	NA
DTC_ScerLo7v1p1p1_Conan_chr1R-071215_TSD	DTC_Conan	A3	chr1R	71215143-71223079	71215143	71223079	R	TSD=TTC-TTC	NA	NA
DTC_ScerLo7v1p1p1_Conan_chr1R-147028_TSD	DTC_Conan	A3	chr1R	147028073-147036031	147028073	147036031	F	TSD=TAT-TAT	NA	NA
DTC_ScerLo7v1p1p1_Conan_chr1R-709292_TSD	DTC_Conan	A3	chr1R	709292477-709300546	709292477	709300546	R	TSD=AGT-AGT	NA	NA
DTC_ScerLo7v1p1p1_Conan_chr2R-033930_TSD	DTC_Conan	A3	chr2R	33930091-33938239	33930091	33938239	F	TSD=ATG-ATG	NA	NA
DTC_ScerLo7v1p1p1_Conan_chr2R-034466_TSD	DTC_Conan	A3	chr2R	34466328-34474082	34466328	34474082	F	TSD=ATG-ATG	NA	NA
DTC_ScerLo7v1p1p1_Conan_chr2R-080732_TSD	DTC_Conan	A3	chr2R	80732138-80740093	80732138	80740093	R	TSD=TCA-TCA	NA	NA
DTC_ScerLo7v1p1p1_Conan_chr2R-083156_TSD	DTC_Conan	A3	chr2R	83156594-83164358	83156594	83164358	R	TSD=TAA-TAA	NA	NA
DTC_ScerLo7v1p1p1_Conan_chr2R-726207_TSD	DTC_Conan	A3	chr2R	726207260-726215017	726207260	726215017	R	TSD=TGT-TGT	NA	NA
DTC_ScerLo7v1p1p1_Conan_chr2R-827428_TSD	DTC_Conan	A3	chr2R	827428839-827436860	827428839	827436860	F	TSD=CAA-CAA	NA	NA
DTC_ScerLo7v1p1p1_Conan_chr2R-853592_TSD	DTC_Conan	A3	chr2R	853592130-853599859	853592130	853599859	F	TSD=TAG-TAG	NA	NA
DTC_ScerLo7v1p1p1_Conan_chr2R-863639_TSD	DTC_Conan	A3	chr2R	863639340-863647032	863639340	863647032	F	TSD=TTT-TTT	NA	NA
DTC_ScerLo7v1p1p1_Conan_chr2R-881703_TSD	DTC_Conan	A3	chr2R	881703880-881711663	881703880	881711663	F	TSD=TAG-GCG	NA	NA
DTC_ScerLo7v1p1p1_Conan_chr2R-886603_TSD	DTC_Conan	A3	chr2R	886603456-886611216	886603456	886611216	F	TSD=CCG-CCG	NA	NA
DTC_ScerLo7v1p1p1_Conan_chr2R-929005_TSD	DTC_Conan	A3	chr2R	929005537-929013266	929005537	929013266	R	TSD=TCC-ACT	NA	NA
DTC_ScerLo7v1p1p1_Conan_chr2R-939206_TSD	DTC_Conan	A3	chr2R	939206255-939214142	939206255	939214142	R	TSD=CTA-CTA	NA	NA
DTC_ScerLo7v1p1p1_Conan_chr3R-032915_TSD	DTC_Conan	A3	chr3R	32915003-32923330	32915003	32923330	R	TSD=CAT-CAT	NA	NA
DTC_ScerLo7v1p1p1_Conan_chr3R-251532_TSD	DTC_Conan	A3	chr3R	251532230-251540453	251532230	251540453	R	TSD=TTC-TTC	NA	NA
DTC_ScerLo7v1p1p1_Conan_chr3R-415273_TSD	DTC_Conan	A3	chr3R	415273975-415281812	415273975	415281812	R	TSD=CGT-CGT	NA	NA
DTC_ScerLo7v1p1p1_Conan_chr3R-795459_TSD	DTC_Conan	A3	chr3R	795459490-795467544	795459490	795467544	R	TSD=AGT-AGT	NA	NA
DTC_ScerLo7v1p1p1_Conan_chr3R-837861_TSD	DTC_Conan	A3	chr3R	837861611-837869369	837861611	837869369	F	TSD=GAG-GAG	NA	NA
DTC_ScerLo7v1p1p1_Conan_chr3R-956495_TSD	DTC_Conan	A3	chr3R	956495892-956503857	956495892	956503857	F	TSD=CAT-CAT	NA	NA
DTC_ScerLo7v1p1p1_Conan_chr4R-167316_TSD	DTC_Conan	A3	chr4R	167316222-167324128	167316222	167324128	R	TSD=TTA-TTA	NA	NA
DTC_ScerLo7v1p1p1_Conan_chr4R-278278_TSD	DTC_Conan	A3	chr4R	278278968-278286733	278278968	278286733	R	TSD=CCA-CCA	NA	NA
DTC_ScerLo7v1p1p1_Conan_chr4R-647383_TSD	DTC_Conan	A3	chr4R	647383820-647391536	647383820	647391536	F	TSD=AAC-AAC	NA	NA
DTC_ScerLo7v1p1p1_Conan_chr4R-728250_TSD	DTC_Conan	A3	chr4R	728250452-728258463	728250452	728258463	F	TSD=TCG-TCG	NA	NA
DTC_ScerLo7v1p1p1_Conan_chr4R-730867_TSD	DTC_Conan	A3	chr4R	730867206-730874930	730867206	730874930	F	TSD=TCT-TCT	NA	NA
DTC_ScerLo7v1p1p1_Conan_chr4R-758901_TSD	DTC_Conan	A3	chr4R	758901600-758909846	758901600	758909846	F	TSD=CCC-CCC	NA	NA
DTC_ScerLo7v1p1p1_Conan_chr4R-780923_TSD	DTC_Conan	A3	chr4R	780923635-780931504	780923635	780931504	F	TSD=GGA-GGA	NA	NA
DTC_ScerLo7v1p1p1_Conan_chr4R-818015_TSD	DTC_Conan	A3	chr4R	818015990-818024000	818015990	818024000	F	TSD=TGA-TGA	NA	NA
DTC_ScerLo7v1p1p1_Conan_chr4R-887999_TSD	DTC_Conan	A3	chr4R	887999544-888004713	887999544	888004713	F	TSD=AGA-AGA	NA	NA
DTC_ScerLo7v1p1p1_Conan_chr5R-029189_TSD	DTC_Conan	A3	chr5R	29189729-29197741	29189729	29197741	F	TSD=AGG-CGT	NA	NA
DTC_ScerLo7v1p1p1_Conan_chr5R-472104_TSD	DTC_Conan	A3	chr5R	472104977-472112783	472104977	472112783	F	TSD=GTT-GTT	NA	NA
DTC_ScerLo7v1p1p1_Conan_chr5R-540449_TSD	DTC_Conan	A3	chr5R	540449371-540457066	540449371	540457066	R	TSD=ATG-ATG	NA	NA
DTC_ScerLo7v1p1p1_Conan_chr5R-614716_TSD	DTC_Conan	A3	chr5R	614716159-614724449	614716159	614724449	R	TSD=TGG-TGG	NA	NA
DTC_ScerLo7v1p1p1_Conan_chr5R-628959_TSD	DTC_Conan	A3	chr5R	628959793-628967312	628959793	628967312	F	TSD=GTA-GTA	NA	NA
DTC_ScerLo7v1p1p1_Conan_chr5R-820183_TSD	DTC_Conan	A3	chr5R	820183896-820192047	820183896	820192047	R	TSD=ATA-ATA	NA	NA
DTC_ScerLo7v1p1p1_Conan_chr5R-828512_TSD	DTC_Conan	A3	chr5R	828512081-828520092	828512081	828520092	F	TSD=GAG-GAG	NA	NA
DTC_ScerLo7v1p1p1_Conan_chr5R-856857_TSD	DTC_Conan	A3	chr5R	856857997-856865663	856857997	856865663	F	TSD=ATA-ATA	NA	NA
DTC_ScerLo7v1p1p1_Conan_chr5R-867536_TSD	DTC_Conan	A3	chr5R	867536332-867544261	867536332	867544261	F	TSD=TGG-TGG	NA	NA
DTC_ScerLo7v1p1p1_Conan_chr6R-675920_TSD	DTC_Conan	A3	chr6R	675920283-675928127	675920283	675928127	R	TSD=TAA-TAA	NA	NA
DTC_ScerLo7v1p1p1_Conan_chr6R-743986_TSD	DTC_Conan	A3	chr6R	743986497-743994094	743986497	743994094	R	TSD=ATG-ATG	NA	NA
DTC_ScerLo7v1p1p1_Conan_chr6R-770533_TSD	DTC_Conan	A3	chr6R	770533937-770541761	770533937	770541761	R	TSD=ATA-ATA	NA	NA
DTC_ScerLo7v1p1p1_Conan_chr6R-806464_TSD	DTC_Conan	A3	chr6R	806464961-806473066	806464961	806473066	R	TSD=GTC-GTC	NA	NA
DTC_ScerLo7v1p1p1_Conan_chr6R-806736_TSD	DTC_Conan	A3	chr6R	806736420-806744332	806736420	806744332	F	TSD=GAC-GAC	NA	NA
DTC_ScerLo7v1p1p1_Conan_chr6R-876993_TSD	DTC_Conan	A3	chr6R	876993400-877001241	876993400	877001241	R	TSD=CGA-CGA	NA	NA
DTC_ScerLo7v1p1p1_Conan_chr7R-040219_TSD	DTC_Conan	A3	chr7R	40219483-40227448	40219483	40227448	F	TSD=AGT-AGT	NA	NA
DTC_ScerLo7v1p1p1_Conan_chr7R-042013_TSD	DTC_Conan	A3	chr7R	42013730-42021874	42013730	42021874	F	TSD=TCA-TCA	NA	NA
DTC_ScerLo7v1p1p1_Conan_chr7R-199949_TSD	DTC_Conan	A3	chr7R	199949758-199957917	199949758	199957917	R	TSD=TAT-TAT	NA	NA
DTC_ScerLo7v1p1p1_Conan_chr7R-750520_TSD	DTC_Conan	A3	chr7R	750520509-750528640	750520509	750528640	R	TSD=GGC-GGC	NA	NA
DTC_ScerLo7v1p1p1_Conan_chr7R-878216_TSD	DTC_Conan	A3	chr7R	878216828-878224814	878216828	878224814	F	TSD=TGC-ATG	NA	NA
DTC_ScerLo7v1p1p1_Conan_chr7R-892855_TSD	DTC_Conan	A3	chr7R	892855297-892863221	892855297	892863221	F	TSD=ACA-GGT	NA	NA
DTC_ScerLo7v1p1p1_Conan_chr1R-205361_TSD	DTC_Conan	A3_ins	chr1R	205361405-205368072	205361405	205368072	F	TSD=TGA-TGA	NA	NA
DTC_ScerLo7v1p1p1_Conan_chr1R-216015_TSD	DTC_Conan	A3_ins	chr1R	216015533-216028326	216015533	216028326	R	TSD=TAT-TAT	NA	NA
DTC_ScerLo7v1p1p1_Conan_chr1R-639127_TSD	DTC_Conan	A3_ins	chr1R	639127289-639140862	639127289	639140862	F	TSD=AAT-AAT	NA	NA
DTC_ScerLo7v1p1p1_Conan_chr1R-682944_TSD	DTC_Conan	A3_ins	chr1R	682944328-682953029	682944328	682953029	F	TSD=AAT-AAT	NA	NA
DTC_ScerLo7v1p1p1_Conan_chr1R-708631_TSD	DTC_Conan	A3_ins	chr1R	708631550-708646643	708631550	708646643	R	TSD=TCC-TCC	NA	NA
DTC_ScerLo7v1p1p1_Conan_chr2R-050728_TSD	DTC_Conan	A3_ins	chr2R	50728427-50734700	50728427	50734700	R	TSD=TAT-TAT	NA	NA
DTC_ScerLo7v1p1p1_Conan_chr2R-820028_TSD	DTC_Conan	A3_ins	chr2R	820028795-820037626	820028795	820037626	F	TSD=GGC-GGC	NA	NA
DTC_ScerLo7v1p1p1_Conan_chr2R-873295_TSD	DTC_Conan	A3_ins	chr2R	873295973-873311856	873295973	873311856	R	TSD=ACA-CTC	NA	NA
DTC_ScerLo7v1p1p1_Conan_chr2R-931834_TSD	DTC_Conan	A3_ins	chr2R	931834098-931842237	931834098	931842237	F	TSD=TAG-TAG	NA	NA
DTC_ScerLo7v1p1p1_Conan_chr3R-118830_TSD	DTC_Conan	A3_ins	chr3R	118830283-118840191	118830283	118840191	F	TSD=TAT-TAT	NA	NA
DTC_ScerLo7v1p1p1_Conan_chr3R-886827_TSD	DTC_Conan	A3_ins	chr3R	886827163-886832277	886827163	886832277	R	TSD=AAC-AAC	NA	NA
DTC_ScerLo7v1p1p1_Conan_chr4R-023787_TSD	DTC_Conan	A3_ins	chr4R	23787052-23796878	23787052	23796878	R	TSD=AGT-AAT	NA	NA
DTC_ScerLo7v1p1p1_Conan_chr4R-027691_TSD	DTC_Conan	A3_ins	chr4R	27691751-27701568	27691751	27701568	R	TSD=AGA-AGA	NA	NA
DTC_ScerLo7v1p1p1_Conan_chr4R-230412_TSD	DTC_Conan	A3_ins	chr4R	230412140-230418454	230412140	230418454	F	TSD=ATC-GGT	NA	NA
DTC_ScerLo7v1p1p1_Conan_chr4R-466429_TSD	DTC_Conan	A3_ins	chr4R	466429533-466439350	466429533	466439350	F	TSD=TAT-TAT	NA	NA
DTC_ScerLo7v1p1p1_Conan_chr4R-553664_TSD	DTC_Conan	A3_ins	chr4R	553664736-553673753	553664736	553673753	F	TSD=GAC-CTT	NA	NA
DTC_ScerLo7v1p1p1_Conan_chr4R-638962_TSD	DTC_Conan	A3_ins	chr4R	638962352-638976763	638962352	638976763	F	TSD=ACA-ACA	NA	NA
DTC_ScerLo7v1p1p1_Conan_chr4R-753582_TSD	DTC_Conan	A3_ins	chr4R	753582190-753588179	753582190	753588179	F	TSD=GTC-GTC	NA	NA
DTC_ScerLo7v1p1p1_Conan_chr4R-760159_TSD	DTC_Conan	A3_ins	chr4R	760159105-760166370	760159105	760166370	R	TSD=TTA-TTA	NA	NA
DTC_ScerLo7v1p1p1_Conan_chr4R-797336_TSD	DTC_Conan	A3_ins	chr4R	797336422-797346170	797336422	797346170	F	TSD=GAT-GGA	NA	NA
DTC_ScerLo7v1p1p1_Conan_chr4R-875111_TSD	DTC_Conan	A3_ins	chr4R	875111869-875119157	875111869	875119157	F	TSD=GGG-GGG	NA	NA
DTC_ScerLo7v1p1p1_Conan_chr4R-882102_TSD	DTC_Conan	A3_ins	chr4R	882102275-882112048	882102275	882112048	F	TSD=CAT-GAT	NA	NA
DTC_ScerLo7v1p1p1_Conan_chr5R-030334_TSD	DTC_Conan	A3_ins	chr5R	30334432-30341536	30334432	30341536	F	TSD=ATG-ATG	NA	NA
DTC_ScerLo7v1p1p1_Conan_chr5R-174556_TSD	DTC_Conan	A3_ins	chr5R	174556883-174567241	174556883	174567241	R	TSD=AAC-AAC	NA	NA
DTC_ScerLo7v1p1p1_Conan_chr5R-704102_TSD	DTC_Conan	A3_ins	chr5R	704102352-704111316	704102352	704111316	F	TSD=AAA-AAA	NA	NA
DTC_ScerLo7v1p1p1_Conan_chr5R-836124_TSD	DTC_Conan	A3_ins	chr5R	836124146-836139971	836124146	836139971	R	TSD=TGT-TGT	NA	NA
DTC_ScerLo7v1p1p1_Conan_chr6R-641788_TSD	DTC_Conan	A3_ins	chr6R	641788930-641800535	641788930	641800535	F	TSD=AGA-AGA	NA	NA
DTC_ScerLo7v1p1p1_Conan_chr6R-699560_TSD	DTC_Conan	A3_ins	chr6R	699560523-699576271	699560523	699576271	R	TSD=ACT-ACT	NA	NA
DTC_ScerLo7v1p1p1_Conan_chr6R-715237_TSD	DTC_Conan	A3_ins	chr6R	715237433-715249120	715237433	715249120	F	TSD=AGT-AGT	NA	NA
DTC_ScerLo7v1p1p1_Conan_chr6R-768335_TSD	DTC_Conan	A3_ins	chr6R	768335491-768341871	768335491	768341871	F	TSD=AAT-AAT	NA	NA
DTC_ScerLo7v1p1p1_Conan_chr6R-794593_TSD	DTC_Conan	A3_ins	chr6R	794593684-794608539	794593684	794608539	R	TSD=ATA-CAA	NA	NA
DTC_ScerLo7v1p1p1_Conan_chr6R-815537_TSD	DTC_Conan	A3_ins	chr6R	815537705-815549067	815537705	815549067	R	TSD=CAT-TCA	NA	NA
DTC_ScerLo7v1p1p1_Conan_chr6R-836657_TSD	DTC_Conan	A3_ins	chr6R	836657093-836667289	836657093	836667289	R	TSD=TTT-TTT	NA	NA
DTC_ScerLo7v1p1p1_Conan_chr6R-866948_TSD	DTC_Conan	A3_ins	chr6R	866948804-866959393	866948804	866959393	F	TSD=TTA-TTA	NA	NA
DTC_ScerLo7v1p1p1_Conan_chr6R-867093_TSD	DTC_Conan	A3_ins	chr6R	867093581-867104443	867093581	867104443	R	TSD=TGC-TGC	NA	NA
DTC_ScerLo7v1p1p1_Conan_chr7R-127826_TSD	DTC_Conan	A3_ins	chr7R	127826589-127833842	127826589	127833842	F	TSD=ATC-ATG	NA	NA
DTC_ScerLo7v1p1p1_Conan_chr7R-840494_TSD	DTC_Conan	A3_ins	chr7R	840494769-840506473	840494769	840506473	F	TSD=TAA-TAA	NA	NA
DTC_ScerLo7v1p1p1_Conan_chr7R-860079_TSD	DTC_Conan	A3_ins	chr7R	860079411-860086405	860079411	860086405	R	TSD=CGT-TTG	NA	NA
DTC_ScerLo7v1p1p1_Conan_chr1R-007279_TSD	DTC_Conan	N1	chr1R	7279846-7280630	7279846	7280630	F	TSD=TTT-TTT	NA	NA
DTC_ScerLo7v1p1p1_Conan_chr1R-032976_TSD	DTC_Conan	N1	chr1R	32976351-32977069	32976351	32977069	F	TSD=AAA-AAA	NA	NA
DTC_ScerLo7v1p1p1_Conan_chr1R-058538_TSD	DTC_Conan	N1	chr1R	58538883-58539605	58538883	58539605	R	TSD=GGG-GGG	NA	NA
DTC_ScerLo7v1p1p1_Conan_chr1R-058661_TSD	DTC_Conan	N1	chr1R	58661467-58662191	58661467	58662191	R	TSD=GGG-GGG	NA	NA
DTC_ScerLo7v1p1p1_Conan_chr1R-672755_TSD	DTC_Conan	N1	chr1R	672755596-672756318	672755596	672756318	R	TSD=TCT-TCT	NA	NA
DTC_ScerLo7v1p1p1_Conan_chr1R-690875_TSD	DTC_Conan	N1	chr1R	690875374-690876120	690875374	690876120	F	TSD=AAT-AAT	NA	NA
DTC_ScerLo7v1p1p1_Conan_chr2R-067149_TSD	DTC_Conan	N1	chr2R	67149209-67149946	67149209	67149946	F	TSD=AAG-AAG	NA	NA
DTC_ScerLo7v1p1p1_Conan_chr2R-242595_TSD	DTC_Conan	N1	chr2R	242595761-242596468	242595761	242596468	F	TSD=CAT-CAT	NA	NA
DTC_ScerLo7v1p1p1_Conan_chr2R-747968_TSD	DTC_Conan	N1	chr2R	747968685-747969408	747968685	747969408	R	TSD=TTG-TTG	NA	NA
DTC_ScerLo7v1p1p1_Conan_chr2R-862795_TSD	DTC_Conan	N1	chr2R	862795207-862795928	862795207	862795928	F	TSD=ACA-ACA	NA	NA
DTC_ScerLo7v1p1p1_Conan_chr2R-866562_TSD	DTC_Conan	N1	chr2R	866562442-866563138	866562442	866563138	F	TSD=ATG-AAT	NA	NA
DTC_ScerLo7v1p1p1_Conan_chr3R-031793_TSD	DTC_Conan	N1	chr3R	31793377-31794103	31793377	31794103	R	TSD=AGA-AGA	NA	NA
DTC_ScerLo7v1p1p1_Conan_chr3R-075028_TSD	DTC_Conan	N1	chr3R	75028110-75028805	75028110	75028805	R	TSD=CTT-ATT	NA	NA
DTC_ScerLo7v1p1p1_Conan_chr3R-103633_TSD	DTC_Conan	N1	chr3R	103633616-103634336	103633616	103634336	R	TSD=TAG-TTA	NA	NA
DTC_ScerLo7v1p1p1_Conan_chr3R-895591_TSD	DTC_Conan	N1	chr3R	895591427-895592149	895591427	895592149	F	TSD=TGC-TGC	NA	NA
DTC_ScerLo7v1p1p1_Conan_chr4R-002647_TSD	DTC_Conan	N1	chr4R	2647872-2648595	2647872	2648595	R	TSD=CAT-CAT	NA	NA
DTC_ScerLo7v1p1p1_Conan_chr4R-002969_TSD	DTC_Conan	N1	chr4R	2969433-2970153	2969433	2970153	R	TSD=CAT-CAT	NA	NA
DTC_ScerLo7v1p1p1_Conan_chr4R-026790_TSD	DTC_Conan	N1	chr4R	26790651-26791372	26790651	26791372	F	TSD=ATA-ATA	NA	NA
DTC_ScerLo7v1p1p1_Conan_chr4R-032534_TSD	DTC_Conan	N1	chr4R	32534776-32535500	32534776	32535500	R	TSD=CTA-CTA	NA	NA
DTC_ScerLo7v1p1p1_Conan_chr4R-107179_TSD	DTC_Conan	N1	chr4R	107179163-107179880	107179163	107179880	R	TSD=CAG-AGA	NA	NA
DTC_ScerLo7v1p1p1_Conan_chr4R-690239_TSD	DTC_Conan	N1	chr4R	690239690-690240416	690239690	690240416	R	TSD=TAA-TAA	NA	NA
DTC_ScerLo7v1p1p1_Conan_chr4R-726287_TSD	DTC_Conan	N1	chr4R	726287305-726288029	726287305	726288029	R	TSD=TAG-TAG	NA	NA
DTC_ScerLo7v1p1p1_Conan_chr4R-727960_TSD	DTC_Conan	N1	chr4R	727960574-727961224	727960574	727961224	F	TSD=ATA-ATA	NA	NA
DTC_ScerLo7v1p1p1_Conan_chr4R-744533_TSD	DTC_Conan	N1	chr4R	744533399-744534167	744533399	744534167	F	TSD=GGG-GGG	NA	NA
DTC_ScerLo7v1p1p1_Conan_chr4R-750609_TSD	DTC_Conan	N1	chr4R	750609394-750610073	750609394	750610073	F	TSD=AAG-AAG	NA	NA
DTC_ScerLo7v1p1p1_Conan_chr4R-800486_TSD	DTC_Conan	N1	chr4R	800486304-800487004	800486304	800487004	R	TSD=ACT-ACT	NA	NA
DTC_ScerLo7v1p1p1_Conan_chr4R-888329_TSD	DTC_Conan	N1	chr4R	888329431-888330132	888329431	888330132	F	TSD=ATG-ATG	NA	NA
DTC_ScerLo7v1p1p1_Conan_chr5R-126471_TSD	DTC_Conan	N1	chr5R	126471385-126472099	126471385	126472099	R	TSD=ATA-ATA	NA	NA
DTC_ScerLo7v1p1p1_Conan_chr5R-126472_TSD	DTC_Conan	N1	chr5R	126472796-126473516	126472796	126473516	R	TSD=ATA-ATA	NA	NA
DTC_ScerLo7v1p1p1_Conan_chr5R-436209_TSD	DTC_Conan	N1	chr5R	436209498-436210223	436209498	436210223	R	TSD=GGT-GGT	NA	NA
DTC_ScerLo7v1p1p1_Conan_chr5R-625852_TSD	DTC_Conan	N1	chr5R	625852457-625853178	625852457	625853178	R	TSD=CAA-CAA	NA	NA
DTC_ScerLo7v1p1p1_Conan_chr5R-679490_TSD	DTC_Conan	N1	chr5R	679490276-679490980	679490276	679490980	F	TSD=TTA-TTA	NA	NA
DTC_ScerLo7v1p1p1_Conan_chr5R-731984_TSD	DTC_Conan	N1	chr5R	731984925-731985679	731984925	731985679	R	TSD=CAC-CAC	NA	NA
DTC_ScerLo7v1p1p1_Conan_chr5R-746747_TSD	DTC_Conan	N1	chr5R	746747003-746747731	746747003	746747731	F	TSD=TCT-TCT	NA	NA
DTC_ScerLo7v1p1p1_Conan_chr5R-826626_TSD	DTC_Conan	N1	chr5R	826626644-826627351	826626644	826627351	R	TSD=AGG-CGA	NA	NA
DTC_ScerLo7v1p1p1_Conan_chr5R-835547_TSD	DTC_Conan	N1	chr5R	835547619-835548320	835547619	835548320	R	TSD=TAT-TTA	NA	NA
DTC_ScerLo7v1p1p1_Conan_chr5R-848600_TSD	DTC_Conan	N1	chr5R	848600310-848601033	848600310	848601033	F	TSD=TCC-CCC	NA	NA
DTC_ScerLo7v1p1p1_Conan_chr5R-865257_TSD	DTC_Conan	N1	chr5R	865257257-865257980	865257257	865257980	R	TSD=TAC-TAC	NA	NA
DTC_ScerLo7v1p1p1_Conan_chr5R-870440_TSD	DTC_Conan	N1	chr5R	870440321-870441047	870440321	870441047	R	TSD=TGT-TGT	NA	NA
DTC_ScerLo7v1p1p1_Conan_chr6R-040401_TSD	DTC_Conan	N1	chr6R	40401762-40402568	40401762	40402568	R	TSD=TCC-TCC	NA	NA
DTC_ScerLo7v1p1p1_Conan_chr6R-551137_TSD	DTC_Conan	N1	chr6R	551137068-551137733	551137068	551137733	F	TSD=ATT-ATT	NA	NA
DTC_ScerLo7v1p1p1_Conan_chr6R-552260_TSD	DTC_Conan	N1	chr6R	552260105-552260770	552260105	552260770	F	TSD=ATT-ATT	NA	NA
DTC_ScerLo7v1p1p1_Conan_chr6R-615222_TSD	DTC_Conan	N1	chr6R	615222382-615223080	615222382	615223080	R	TSD=TTT-TTT	NA	NA
DTC_ScerLo7v1p1p1_Conan_chr6R-653109_TSD	DTC_Conan	N1	chr6R	653109950-653110674	653109950	653110674	R	TSD=TCT-TCT	NA	NA
DTC_ScerLo7v1p1p1_Conan_chr6R-656581_TSD	DTC_Conan	N1	chr6R	656581834-656582571	656581834	656582571	F	TSD=AAT-AAA	NA	NA
DTC_ScerLo7v1p1p1_Conan_chr6R-656612_TSD	DTC_Conan	N1	chr6R	656612217-656612956	656612217	656612956	F	TSD=AAT-AAA	NA	NA
DTC_ScerLo7v1p1p1_Conan_chr6R-663605_TSD	DTC_Conan	N1	chr6R	663605036-663605764	663605036	663605764	F	TSD=GCT-AGC	NA	NA
DTC_ScerLo7v1p1p1_Conan_chr6R-696899_TSD	DTC_Conan	N1	chr6R	696899645-696900345	696899645	696900345	R	TSD=TCA-TCA	NA	NA
DTC_ScerLo7v1p1p1_Conan_chr6R-723499_TSD	DTC_Conan	N1	chr6R	723499382-723500103	723499382	723500103	F	TSD=ACA-ACA	NA	NA
DTC_ScerLo7v1p1p1_Conan_chr6R-727077_TSD	DTC_Conan	N1	chr6R	727077979-727079454	727077979	727079454	R	TSD=TTA-TTA	NA	NA
DTC_ScerLo7v1p1p1_Conan_chr6R-727581_TSD	DTC_Conan	N1	chr6R	727581795-727582506	727581795	727582506	F	TSD=GAA-GAA	NA	NA
DTC_ScerLo7v1p1p1_Conan_chr6R-727613_TSD	DTC_Conan	N1	chr6R	727613505-727614232	727613505	727614232	F	TSD=AAT-GAA	NA	NA
DTC_ScerLo7v1p1p1_Conan_chr6R-748503_TSD	DTC_Conan	N1	chr6R	748503595-748505743	748503595	748505743	F	TSD=TTA-TTA	NA	NA
DTC_ScerLo7v1p1p1_Conan_chr6R-794957_TSD	DTC_Conan	N1	chr6R	794957366-794958086	794957366	794958086	R	TSD=CAT-CAT	NA	NA
DTC_ScerLo7v1p1p1_Conan_chr6R-798727_TSD	DTC_Conan	N1	chr6R	798727577-798728302	798727577	798728302	F	TSD=ATG-ATG	NA	NA
DTC_ScerLo7v1p1p1_Conan_chr6R-798775_TSD	DTC_Conan	N1	chr6R	798775125-798775849	798775125	798775849	F	TSD=ATG-ATG	NA	NA
DTC_ScerLo7v1p1p1_Conan_chr6R-808201_TSD	DTC_Conan	N1	chr6R	808201446-808202172	808201446	808202172	R	TSD=TCG-TCG	NA	NA
DTC_ScerLo7v1p1p1_Conan_chr6R-808590_TSD	DTC_Conan	N1	chr6R	808590966-808591661	808590966	808591661	F	TSD=TAA-TAA	NA	NA
DTC_ScerLo7v1p1p1_Conan_chr6R-817769_TSD	DTC_Conan	N1	chr6R	817769980-817770782	817769980	817770782	R	TSD=AAC-GAC	NA	NA
DTC_ScerLo7v1p1p1_Conan_chr6R-825793_TSD	DTC_Conan	N1	chr6R	825793814-825794595	825793814	825794595	R	TSD=TAA-TAA	NA	NA
DTC_ScerLo7v1p1p1_Conan_chr6R-848758_TSD	DTC_Conan	N1	chr6R	848758475-848759183	848758475	848759183	F	TSD=ATT-ATT	NA	NA
DTC_ScerLo7v1p1p1_Conan_chr6R-864346_TSD	DTC_Conan	N1	chr6R	864346628-864347351	864346628	864347351	F	TSD=AGT-ATT	NA	NA
DTC_ScerLo7v1p1p1_Conan_chr6R-864425_TSD	DTC_Conan	N1	chr6R	864425234-864432799	864425234	864432799	F	TSD=AGT-AAT	NA	NA
DTC_ScerLo7v1p1p1_Conan_chr6R-879947_TSD	DTC_Conan	N1	chr6R	879947290-879948011	879947290	879948011	R	TSD=CAA-CCA	NA	NA
DTC_ScerLo7v1p1p1_Conan_chr7R-003204_TSD	DTC_Conan	N1	chr7R	3204658-3207126	3204658	3207126	F	TSD=AGA-AGA	NA	NA
DTC_ScerLo7v1p1p1_Conan_chr7R-008210_TSD	DTC_Conan	N1	chr7R	8210168-8211985	8210168	8211985	F	TSD=GTA-GTA	NA	NA
DTC_ScerLo7v1p1p1_Conan_chr7R-018455_TSD	DTC_Conan	N1	chr7R	18455224-18455925	18455224	18455925	R	TSD=CGA-CGA	NA	NA
DTC_ScerLo7v1p1p1_Conan_chr7R-023916_TSD	DTC_Conan	N1	chr7R	23916038-23916766	23916038	23916766	F	TSD=ATG-ATG	NA	NA
DTC_ScerLo7v1p1p1_Conan_chr7R-024022_TSD	DTC_Conan	N1	chr7R	24022189-24022912	24022189	24022912	F	TSD=ATG-ATG	NA	NA
DTC_ScerLo7v1p1p1_Conan_chr7R-600965_TSD	DTC_Conan	N1	chr7R	600965790-600966557	600965790	600966557	F	TSD=AAT-AAT	NA	NA
DTC_ScerLo7v1p1p1_Conan_chr7R-656035_TSD	DTC_Conan	N1	chr7R	656035662-656036411	656035662	656036411	F	TSD=GTC-ATG	NA	NA
DTC_ScerLo7v1p1p1_Conan_chr7R-656041_TSD	DTC_Conan	N1	chr7R	656041308-656042056	656041308	656042056	F	TSD=GTC-ATG	NA	NA
DTC_ScerLo7v1p1p1_Conan_chr7R-809372_TSD	DTC_Conan	N1	chr7R	809372227-809372955	809372227	809372955	R	TSD=TAC-TAC	NA	NA
DTC_ScerLo7v1p1p1_Conan_chr7R-822638_TSD	DTC_Conan	N1	chr7R	822638487-822639269	822638487	822639269	R	TSD=AGC-AGT	NA	NA
DTC_ScerLo7v1p1p1_Conan_chr7R-860959_TSD	DTC_Conan	N1	chr7R	860959013-860959735	860959013	860959735	R	TSD=TGA-TGA	NA	NA
DTC_ScerLo7v1p1p1_Conan_chr1R-002564_TSD	DTC_Conan	N2	chr1R	2564559-2565295	2564559	2565295	R	TSD=CCA-CCA	NA	NA
DTC_ScerLo7v1p1p1_Conan_chr1R-074225_TSD	DTC_Conan	N2	chr1R	74225272-74226017	74225272	74226017	F	TSD=ACG-ACG	NA	NA
DTC_ScerLo7v1p1p1_Conan_chr1R-585373_TSD	DTC_Conan	N2	chr1R	585373617-585374333	585373617	585374333	F	TSD=AAA-AAA	NA	NA
DTC_ScerLo7v1p1p1_Conan_chr1R-630841_TSD	DTC_Conan	N2	chr1R	630841082-630841816	630841082	630841816	F	TSD=ATA-TAT	NA	NA
DTC_ScerLo7v1p1p1_Conan_chr1R-690380_TSD	DTC_Conan	N2	chr1R	690380632-690381457	690380632	690381457	R	TSD=CCC-CCC	NA	NA
DTC_ScerLo7v1p1p1_Conan_chr1R-705911_TSD	DTC_Conan	N2	chr1R	705911834-705913315	705911834	705913315	F	TSD=ATC-ATC	NA	NA
DTC_ScerLo7v1p1p1_Conan_chr1R-715491_TSD	DTC_Conan	N2	chr1R	715491788-715501229	715491788	715501229	R	TSD=ATA-ATA	NA	NA
DTC_ScerLo7v1p1p1_Conan_chr2R-004073_TSD	DTC_Conan	N2	chr2R	4073901-4074646	4073901	4074646	R	TSD=TGT-TGT	NA	NA
DTC_ScerLo7v1p1p1_Conan_chr2R-083634_TSD	DTC_Conan	N2	chr2R	83634418-83635148	83634418	83635148	R	TSD=TGG-ACT	NA	NA
DTC_ScerLo7v1p1p1_Conan_chr2R-832959_TSD	DTC_Conan	N2	chr2R	832959662-832960405	832959662	832960405	R	TSD=CAA-CAA	NA	NA
DTC_ScerLo7v1p1p1_Conan_chr2R-857450_TSD	DTC_Conan	N2	chr2R	857450954-857451697	857450954	857451697	R	TSD=GAT-GAT	NA	NA
DTC_ScerLo7v1p1p1_Conan_chr3R-023546_TSD	DTC_Conan	N2	chr3R	23546124-23546859	23546124	23546859	R	TSD=TTC-TTC	NA	NA
DTC_ScerLo7v1p1p1_Conan_chr3R-250486_TSD	DTC_Conan	N2	chr3R	250486501-250487243	250486501	250487243	R	TSD=TTC-TTC	NA	NA
DTC_ScerLo7v1p1p1_Conan_chr3R-250526_TSD	DTC_Conan	N2	chr3R	250526795-250527537	250526795	250527537	R	TSD=TTC-TTC	NA	NA
DTC_ScerLo7v1p1p1_Conan_chr3R-305879_TSD	DTC_Conan	N2	chr3R	305879270-305879993	305879270	305879993	F	TSD=GGG-GGG	NA	NA
DTC_ScerLo7v1p1p1_Conan_chr3R-912560_TSD	DTC_Conan	N2	chr3R	912560512-912561236	912560512	912561236	F	TSD=GAT-GAT	NA	NA
DTC_ScerLo7v1p1p1_Conan_chr4R-620259_TSD	DTC_Conan	N2	chr4R	620259162-620267899	620259162	620267899	F	TSD=GTT-CTG	NA	NA
DTC_ScerLo7v1p1p1_Conan_chr4R-630977_TSD	DTC_Conan	N2	chr4R	630977201-630978069	630977201	630978069	R	TSD=TTA-TTA	NA	NA
DTC_ScerLo7v1p1p1_Conan_chr4R-682736_TSD	DTC_Conan	N2	chr4R	682736337-682737022	682736337	682737022	R	TSD=CAA-CAA	NA	NA
DTC_ScerLo7v1p1p1_Conan_chr4R-725810_TSD	DTC_Conan	N2	chr4R	725810144-725810816	725810144	725810816	F	TSD=CTA-TTA	NA	NA
DTC_ScerLo7v1p1p1_Conan_chr4R-735293_TSD	DTC_Conan	N2	chr4R	735293693-735294403	735293693	735294403	F	TSD=TGA-TGA	NA	NA
DTC_ScerLo7v1p1p1_Conan_chr4R-735352_TSD	DTC_Conan	N2	chr4R	735352097-735352806	735352097	735352806	F	TSD=TGA-TGA	NA	NA
DTC_ScerLo7v1p1p1_Conan_chr4R-743732_TSD	DTC_Conan	N2	chr4R	743732615-743733336	743732615	743733336	F	TSD=GAA-AAA	NA	NA
DTC_ScerLo7v1p1p1_Conan_chr4R-771824_TSD	DTC_Conan	N2	chr4R	771824575-771825314	771824575	771825314	F	TSD=TAG-TGT	NA	NA
DTC_ScerLo7v1p1p1_Conan_chr4R-795745_TSD	DTC_Conan	N2	chr4R	795745595-795746312	795745595	795746312	R	TSD=TGA-TGA	NA	NA
DTC_ScerLo7v1p1p1_Conan_chr4R-811266_TSD	DTC_Conan	N2	chr4R	811266961-811267662	811266961	811267662	R	TSD=ATG-GTG	NA	NA
DTC_ScerLo7v1p1p1_Conan_chr4R-890523_TSD	DTC_Conan	N2	chr4R	890523526-890524747	890523526	890524747	R	TSD=TCC-CCT	NA	NA
DTC_ScerLo7v1p1p1_Conan_chr4R-893321_TSD	DTC_Conan	N2	chr4R	893321663-893322464	893321663	893322464	R	TSD=TCC-CCT	NA	NA
DTC_ScerLo7v1p1p1_Conan_chr4R-895912_TSD	DTC_Conan	N2	chr4R	895912031-895912842	895912031	895912842	F	TSD=AGG-GGA	NA	NA
DTC_ScerLo7v1p1p1_Conan_chr5R-592268_TSD	DTC_Conan	N2	chr5R	592268898-592269679	592268898	592269679	F	TSD=CTT-CTT	NA	NA
DTC_ScerLo7v1p1p1_Conan_chr5R-678217_TSD	DTC_Conan	N2	chr5R	678217136-678230869	678217136	678230869	R	TSD=AGC-AGC	NA	NA
DTC_ScerLo7v1p1p1_Conan_chr5R-837532_TSD	DTC_Conan	N2	chr5R	837532390-837533117	837532390	837533117	F	TSD=CAT-TGT	NA	NA
DTC_ScerLo7v1p1p1_Conan_chr6R-065709_TSD	DTC_Conan	N2	chr6R	65709162-65709891	65709162	65709891	R	TSD=TTT-TTT	NA	NA
DTC_ScerLo7v1p1p1_Conan_chr6R-715552_TSD	DTC_Conan	N2	chr6R	715552821-715553554	715552821	715553554	R	TSD=ATC-ATC	NA	NA
DTC_ScerLo7v1p1p1_Conan_chr6R-745862_TSD	DTC_Conan	N2	chr6R	745862175-745862910	745862175	745862910	F	TSD=AAT-AAT	NA	NA
DTC_ScerLo7v1p1p1_Conan_chr6R-855687_TSD	DTC_Conan	N2	chr6R	855687635-855688371	855687635	855688371	F	TSD=TCC-TCC	NA	NA
DTC_ScerLo7v1p1p1_Conan_chr6R-855714_TSD	DTC_Conan	N2	chr6R	855714627-855715366	855714627	855715366	F	TSD=TCC-TCC	NA	NA
DTC_ScerLo7v1p1p1_Conan_chr6R-855741_TSD	DTC_Conan	N2	chr6R	855741156-855741896	855741156	855741896	F	TSD=TCC-TCC	NA	NA
DTC_ScerLo7v1p1p1_Conan_chr6R-855785_TSD	DTC_Conan	N2	chr6R	855785284-855786024	855785284	855786024	F	TSD=TCC-TCC	NA	NA
DTC_ScerLo7v1p1p1_Conan_chr7R-078466_TSD	DTC_Conan	N2	chr7R	78466417-78467157	78466417	78467157	R	TSD=CAT-CAT	NA	NA
DTC_ScerLo7v1p1p1_Conan_chr7R-213007_TSD	DTC_Conan	N2	chr7R	213007102-213007830	213007102	213007830	F	TSD=GTT-GTT	NA	NA
DTC_ScerLo7v1p1p1_Conan_chr7R-318592_TSD	DTC_Conan	N2	chr7R	318592889-318593615	318592889	318593615	F	TSD=CAT-CAT	NA	NA
DTC_ScerLo7v1p1p1_Conan_chr7R-647469_TSD	DTC_Conan	N2	chr7R	647469175-647469913	647469175	647469913	F	TSD=CTA-ATG	NA	NA
DTC_ScerLo7v1p1p1_Conan_chr7R-729528_TSD	DTC_Conan	N2	chr7R	729528830-729529579	729528830	729529579	R	TSD=TAC-TAC	NA	NA
DTC_ScerLo7v1p1p1_Conan_chr7R-882229_TSD	DTC_Conan	N2	chr7R	882229330-882230054	882229330	882230054	R	TSD=AAG-AAG	NA	NA
DTC_ScerLo7v1p1p1_Conan_chr7R-886317_TSD	DTC_Conan	N2	chr7R	886317318-886318067	886317318	886318067	R	TSD=CAC-CAC	NA	NA
DTC_ScerLo7v1p1p1_Conan_chr7R-890997_TSD	DTC_Conan	N2	chr7R	890997682-890998417	890997682	890998417	F	TSD=GCC-GCC	NA	NA
DTC_ScerLo7v1p1p1_Conan_chr1R-016202_TSD	DTC_Conan	Un	chr1R	16202627-16214726	16202627	16214726	F	TSD=AAA-AAA	NA	NA
DTC_ScerLo7v1p1p1_Conan_chr1R-103161_TSD	DTC_Conan	Un	chr1R	103161670-103172238	103161670	103172238	F	TSD=TCT-ATC	NA	NA
DTC_ScerLo7v1p1p1_Conan_chr1R-308916_TSD	DTC_Conan	Un	chr1R	308916091-308922328	308916091	308922328	R	TSD=CAA-CAA	NA	NA
DTC_ScerLo7v1p1p1_Conan_chr1R-486768_TSD	DTC_Conan	Un	chr1R	486768261-486776359	486768261	486776359	F	TSD=TGG-CTG	NA	NA
DTC_ScerLo7v1p1p1_Conan_chr1R-619492_TSD	DTC_Conan	Un	chr1R	619492536-619499851	619492536	619499851	F	TSD=TCG-TCG	NA	NA
DTC_ScerLo7v1p1p1_Conan_chr2R-009523_TSD	DTC_Conan	Un	chr2R	9523710-9527517	9523710	9527517	R	TSD=ACT-ACT	NA	NA
DTC_ScerLo7v1p1p1_Conan_chr2R-057955_TSD	DTC_Conan	Un	chr2R	57955390-57960453	57955390	57960453	R	TSD=TTT-TTT	NA	NA
DTC_ScerLo7v1p1p1_Conan_chr2R-086619_TSD	DTC_Conan	Un	chr2R	86619767-86620493	86619767	86620493	R	TSD=ATG-ATG	NA	NA
DTC_ScerLo7v1p1p1_Conan_chr2R-701341_TSD	DTC_Conan	Un	chr2R	701341988-701354150	701341988	701354150	F	TSD=GAG-GAG	NA	NA
DTC_ScerLo7v1p1p1_Conan_chr2R-833794_TSD	DTC_Conan	Un	chr2R	833794580-833802086	833794580	833802086	F	TSD=CTA-CTA	NA	NA
DTC_ScerLo7v1p1p1_Conan_chr2R-837456_TSD	DTC_Conan	Un	chr2R	837456196-837467194	837456196	837467194	F	TSD=TAC-ATA	NA	NA
DTC_ScerLo7v1p1p1_Conan_chr2R-837569_TSD	DTC_Conan	Un	chr2R	837569660-837580681	837569660	837580681	F	TSD=TAC-ATA	NA	NA
DTC_ScerLo7v1p1p1_Conan_chr2R-838127_TSD	DTC_Conan	Un	chr2R	838127756-838135425	838127756	838135425	F	TSD=TGA-TGA	NA	NA
DTC_ScerLo7v1p1p1_Conan_chr2R-865371_TSD	DTC_Conan	Un	chr2R	865371385-865379796	865371385	865379796	R	TSD=AGA-AGA	NA	NA
DTC_ScerLo7v1p1p1_Conan_chr2R-875797_TSD	DTC_Conan	Un	chr2R	875797316-875811644	875797316	875811644	R	TSD=GAC-GAC	NA	NA
DTC_ScerLo7v1p1p1_Conan_chr2R-898762_TSD	DTC_Conan	Un	chr2R	898762858-898772885	898762858	898772885	R	TSD=TGT-TGT	NA	NA
DTC_ScerLo7v1p1p1_Conan_chr3R-042666_TSD	DTC_Conan	Un	chr3R	42666748-42674698	42666748	42674698	R	TSD=ACC-TCG	NA	NA
DTC_ScerLo7v1p1p1_Conan_chr3R-060985_TSD	DTC_Conan	Un	chr3R	60985197-60990333	60985197	60990333	R	TSD=ATA-ATA	NA	NA
DTC_ScerLo7v1p1p1_Conan_chr3R-067924_TSD	DTC_Conan	Un	chr3R	67924540-67930645	67924540	67930645	R	TSD=AAA-AAA	NA	NA
DTC_ScerLo7v1p1p1_Conan_chr3R-079903_TSD	DTC_Conan	Un	chr3R	79903636-79914703	79903636	79914703	F	TSD=TAG-TAG	NA	NA
DTC_ScerLo7v1p1p1_Conan_chr3R-277836_TSD	DTC_Conan	Un	chr3R	277836459-277848778	277836459	277848778	R	TSD=CAT-TGT	NA	NA
DTC_ScerLo7v1p1p1_Conan_chr3R-333841_TSD	DTC_Conan	Un	chr3R	333841719-333845947	333841719	333845947	R	TSD=ACG-ACA	NA	NA
DTC_ScerLo7v1p1p1_Conan_chr3R-370982_TSD	DTC_Conan	Un	chr3R	370982524-370984050	370982524	370984050	F	TSD=TAA-TAA	NA	NA
DTC_ScerLo7v1p1p1_Conan_chr3R-435503_TSD	DTC_Conan	Un	chr3R	435503431-435514943	435503431	435514943	R	TSD=GTA-GTA	NA	NA
DTC_ScerLo7v1p1p1_Conan_chr3R-531521_TSD	DTC_Conan	Un	chr3R	531521046-531528370	531521046	531528370	R	TSD=TAT-TAT	NA	NA
DTC_ScerLo7v1p1p1_Conan_chr3R-945324_TSD	DTC_Conan	Un	chr3R	945324443-945329303	945324443	945329303	F	TSD=CCG-CCG	NA	NA
DTC_ScerLo7v1p1p1_Conan_chr3R-945433_TSD	DTC_Conan	Un	chr3R	945433939-945438721	945433939	945438721	F	TSD=CCG-CCG	NA	NA
DTC_ScerLo7v1p1p1_Conan_chr3R-945485_TSD	DTC_Conan	Un	chr3R	945485967-945490821	945485967	945490821	F	TSD=CCG-CCG	NA	NA
DTC_ScerLo7v1p1p1_Conan_chr3R-945570_TSD	DTC_Conan	Un	chr3R	945570191-945579919	945570191	945579919	F	TSD=GAG-GAG	NA	NA
DTC_ScerLo7v1p1p1_Conan_chr3R-945716_TSD	DTC_Conan	Un	chr3R	945716995-945730947	945716995	945730947	F	TSD=GAG-GAG	NA	NA
DTC_ScerLo7v1p1p1_Conan_chr3R-956292_TSD	DTC_Conan	Un	chr3R	956292276-956295725	956292276	956295725	R	TSD=TCC-TCC	NA	NA
DTC_ScerLo7v1p1p1_Conan_chr4R-199515_TSD	DTC_Conan	Un	chr4R	199515611-199522312	199515611	199522312	F	TSD=GAG-AGA	NA	NA
DTC_ScerLo7v1p1p1_Conan_chr4R-449858_TSD	DTC_Conan	Un	chr4R	449858775-449869732	449858775	449869732	R	TSD=AAA-AAA	NA	NA
DTC_ScerLo7v1p1p1_Conan_chr4R-614450_TSD	DTC_Conan	Un	chr4R	614450566-614454524	614450566	614454524	F	TSD=GAT-GAC	NA	NA
DTC_ScerLo7v1p1p1_Conan_chr4R-637429_TSD	DTC_Conan	Un	chr4R	637429417-637440686	637429417	637440686	F	TSD=TTT-TAT	NA	NA
DTC_ScerLo7v1p1p1_Conan_chr4R-649325_TSD	DTC_Conan	Un	chr4R	649325768-649334983	649325768	649334983	R	TSD=GCG-GCG	NA	NA
DTC_ScerLo7v1p1p1_Conan_chr4R-688470_TSD	DTC_Conan	Un	chr4R	688470364-688481507	688470364	688481507	R	TSD=TTA-TTA	NA	NA
DTC_ScerLo7v1p1p1_Conan_chr4R-788663_TSD	DTC_Conan	Un	chr4R	788663932-788675440	788663932	788675440	R	TSD=ATT-ATT	NA	NA
DTC_ScerLo7v1p1p1_Conan_chr4R-798648_TSD	DTC_Conan	Un	chr4R	798648724-798658637	798648724	798658637	R	TSD=CAA-CAA	NA	NA
DTC_ScerLo7v1p1p1_Conan_chr4R-824482_TSD	DTC_Conan	Un	chr4R	824482016-824493459	824482016	824493459	R	TSD=AGT-AGT	NA	NA
DTC_ScerLo7v1p1p1_Conan_chr4R-874290_TSD	DTC_Conan	Un	chr4R	874290174-874301476	874290174	874301476	R	TSD=CAT-CAT	NA	NA
DTC_ScerLo7v1p1p1_Conan_chr4R-882887_TSD	DTC_Conan	Un	chr4R	882887971-882897768	882887971	882897768	R	TSD=TAG-TAG	NA	NA
DTC_ScerLo7v1p1p1_Conan_chr4R-889399_TSD	DTC_Conan	Un	chr4R	889399654-889404819	889399654	889404819	F	TSD=AGA-AGA	NA	NA
DTC_ScerLo7v1p1p1_Conan_chr5R-010354_TSD	DTC_Conan	Un	chr5R	10354551-10364089	10354551	10364089	F	TSD=CAT-CAT	NA	NA
DTC_ScerLo7v1p1p1_Conan_chr5R-053491_TSD	DTC_Conan	Un	chr5R	53491698-53502985	53491698	53502985	R	TSD=AAA-AAA	NA	NA
DTC_ScerLo7v1p1p1_Conan_chr5R-082714_TSD	DTC_Conan	Un	chr5R	82714005-82718762	82714005	82718762	F	TSD=ACA-GCA	NA	NA
DTC_ScerLo7v1p1p1_Conan_chr5R-085112_TSD	DTC_Conan	Un	chr5R	85112608-85117501	85112608	85117501	F	TSD=TAT-TAT	NA	NA
DTC_ScerLo7v1p1p1_Conan_chr5R-100524_TSD	DTC_Conan	Un	chr5R	100524041-100525331	100524041	100525331	R	TSD=TAC-TAC	NA	NA
DTC_ScerLo7v1p1p1_Conan_chr5R-112223_TSD	DTC_Conan	Un	chr5R	112223940-112235393	112223940	112235393	F	TSD=GCA-GCA	NA	NA
DTC_ScerLo7v1p1p1_Conan_chr5R-120588_TSD	DTC_Conan	Un	chr5R	120588996-120593935	120588996	120593935	R	TSD=ATA-ATA	NA	NA
DTC_ScerLo7v1p1p1_Conan_chr5R-384397_TSD	DTC_Conan	Un	chr5R	384397358-384403218	384397358	384403218	F	TSD=AGA-AGA	NA	NA
DTC_ScerLo7v1p1p1_Conan_chr5R-444315_TSD	DTC_Conan	Un	chr5R	444315892-444325881	444315892	444325881	R	TSD=TTG-TTG	NA	NA
DTC_ScerLo7v1p1p1_Conan_chr5R-589284_TSD	DTC_Conan	Un	chr5R	589284584-589291582	589284584	589291582	R	TSD=ACT-ACT	NA	NA
DTC_ScerLo7v1p1p1_Conan_chr5R-614011_TSD	DTC_Conan	Un	chr5R	614011644-614024305	614011644	614024305	F	TSD=TAG-TAG	NA	NA
DTC_ScerLo7v1p1p1_Conan_chr5R-662345_TSD	DTC_Conan	Un	chr5R	662345557-662356914	662345557	662356914	F	TSD=CAA-TTA	NA	NA
DTC_ScerLo7v1p1p1_Conan_chr5R-679157_TSD	DTC_Conan	Un	chr5R	679157258-679165759	679157258	679165759	F	TSD=ATG-ATG	NA	NA
DTC_ScerLo7v1p1p1_Conan_chr5R-771013_TSD	DTC_Conan	Un	chr5R	771013297-771023716	771013297	771023716	F	TSD=TAA-TAA	NA	NA
DTC_ScerLo7v1p1p1_Conan_chr5R-777257_TSD	DTC_Conan	Un	chr5R	777257365-777267603	777257365	777267603	F	TSD=TAA-TAA	NA	NA
DTC_ScerLo7v1p1p1_Conan_chr5R-795526_TSD	DTC_Conan	Un	chr5R	795526601-795534255	795526601	795534255	F	TSD=ATT-ATT	NA	NA
DTC_ScerLo7v1p1p1_Conan_chr5R-833441_TSD	DTC_Conan	Un	chr5R	833441346-833453381	833441346	833453381	F	TSD=ATA-CTT	NA	NA
DTC_ScerLo7v1p1p1_Conan_chr5R-833560_TSD	DTC_Conan	Un	chr5R	833560031-833562590	833560031	833562590	F	TSD=CAA-CAA	NA	NA
DTC_ScerLo7v1p1p1_Conan_chr5R-844025_TSD	DTC_Conan	Un	chr5R	844025720-844036738	844025720	844036738	F	TSD=TCG-GGT	NA	NA
DTC_ScerLo7v1p1p1_Conan_chr6R-008345_TSD	DTC_Conan	Un	chr6R	8345438-8351427	8345438	8351427	R	TSD=TTT-TTT	NA	NA
DTC_ScerLo7v1p1p1_Conan_chr6R-161521_TSD	DTC_Conan	Un	chr6R	161521147-161530166	161521147	161530166	R	TSD=ATG-ATG	NA	NA
DTC_ScerLo7v1p1p1_Conan_chr6R-343940_TSD	DTC_Conan	Un	chr6R	343940490-343953398	343940490	343953398	R	TSD=ATG-ATG	NA	NA
DTC_ScerLo7v1p1p1_Conan_chr6R-550838_TSD	DTC_Conan	Un	chr6R	550838551-550846292	550838551	550846292	R	TSD=TTC-TTC	NA	NA
DTC_ScerLo7v1p1p1_Conan_chr6R-667658_TSD	DTC_Conan	Un	chr6R	667658199-667672698	667658199	667672698	F	TSD=ATT-ATT	NA	NA
DTC_ScerLo7v1p1p1_Conan_chr6R-681952_TSD	DTC_Conan	Un	chr6R	681952744-681964958	681952744	681964958	F	TSD=TGT-TGT	NA	NA
DTC_ScerLo7v1p1p1_Conan_chr6R-736147_TSD	DTC_Conan	Un	chr6R	736147579-736158582	736147579	736158582	F	TSD=TAC-TAC	NA	NA
DTC_ScerLo7v1p1p1_Conan_chr6R-765401_TSD	DTC_Conan	Un	chr6R	765401510-765409048	765401510	765409048	R	TSD=TAC-TAC	NA	NA
DTC_ScerLo7v1p1p1_Conan_chr6R-784227_TSD	DTC_Conan	Un	chr6R	784227067-784240625	784227067	784240625	F	TSD=CAC-CAC	NA	NA
DTC_ScerLo7v1p1p1_Conan_chr6R-807384_TSD	DTC_Conan	Un	chr6R	807384518-807400096	807384518	807400096	R	TSD=TGT-TGT	NA	NA
DTC_ScerLo7v1p1p1_Conan_chr6R-810412_TSD	DTC_Conan	Un	chr6R	810412061-810426428	810412061	810426428	R	TSD=GTA-GGG	NA	NA
DTC_ScerLo7v1p1p1_Conan_chr6R-817656_TSD	DTC_Conan	Un	chr6R	817656243-817663879	817656243	817663879	F	TSD=CTA-CTA	NA	NA
DTC_ScerLo7v1p1p1_Conan_chr6R-858738_TSD	DTC_Conan	Un	chr6R	858738583-858748784	858738583	858748784	R	TSD=AGG-AGG	NA	NA
DTC_ScerLo7v1p1p1_Conan_chr6R-867473_TSD	DTC_Conan	Un	chr6R	867473734-867483004	867473734	867483004	F	TSD=ATG-ATG	NA	NA
DTC_ScerLo7v1p1p1_Conan_chr7R-009887_TSD	DTC_Conan	Un	chr7R	9887128-9894591	9887128	9894591	F	TSD=GTC-GTC	NA	NA
DTC_ScerLo7v1p1p1_Conan_chr7R-027835_TSD	DTC_Conan	Un	chr7R	27835881-27840715	27835881	27840715	R	TSD=TTA-TTA	NA	NA
DTC_ScerLo7v1p1p1_Conan_chr7R-035930_TSD	DTC_Conan	Un	chr7R	35930499-35936216	35930499	35936216	R	TSD=TTT-TTC	NA	NA
DTC_ScerLo7v1p1p1_Conan_chr7R-041557_TSD	DTC_Conan	Un	chr7R	41557989-41566673	41557989	41566673	R	TSD=AGG-AGG	NA	NA
DTC_ScerLo7v1p1p1_Conan_chr7R-107796_TSD	DTC_Conan	Un	chr7R	107796261-107801259	107796261	107801259	F	TSD=TTA-GGT	NA	NA
DTC_ScerLo7v1p1p1_Conan_chr7R-148065_TSD	DTC_Conan	Un	chr7R	148065079-148074085	148065079	148074085	F	TSD=TTT-TTT	NA	NA
DTC_ScerLo7v1p1p1_Conan_chr7R-290569_TSD	DTC_Conan	Un	chr7R	290569032-290577872	290569032	290577872	R	TSD=CCA-CCA	NA	NA
DTC_ScerLo7v1p1p1_Conan_chr7R-363947_TSD	DTC_Conan	Un	chr7R	363947689-363956840	363947689	363956840	F	TSD=ATT-ATT	NA	NA
DTC_ScerLo7v1p1p1_Conan_chr7R-519647_TSD	DTC_Conan	Un	chr7R	519647437-519655745	519647437	519655745	R	TSD=ACG-ATA	NA	NA
DTC_ScerLo7v1p1p1_Conan_chr7R-712680_TSD	DTC_Conan	Un	chr7R	712680890-712691706	712680890	712691706	R	TSD=GCT-GCT	NA	NA
DTC_ScerLo7v1p1p1_Conan_chr7R-722582_TSD	DTC_Conan	Un	chr7R	722582688-722590341	722582688	722590341	R	TSD=TGA-TGA	NA	NA
DTC_ScerLo7v1p1p1_Conan_chr7R-730888_TSD	DTC_Conan	Un	chr7R	730888851-730901284	730888851	730901284	R	TSD=TGA-TGA	NA	NA
DTC_ScerLo7v1p1p1_Conan_chr7R-796673_TSD	DTC_Conan	Un	chr7R	796673290-796688206	796673290	796688206	F	TSD=CAC-TAT	NA	NA
DTC_ScerLo7v1p1p1_Conan_chr7R-796940_TSD	DTC_Conan	Un	chr7R	796940275-796946699	796940275	796946699	F	TSD=CAC-CAC	NA	NA
DTC_ScerLo7v1p1p1_Conan_chr7R-816252_TSD	DTC_Conan	Un	chr7R	816252400-816263118	816252400	816263118	R	TSD=CAA-CAA	NA	NA
DTC_ScerLo7v1p1p1_Conan_chr7R-818412_TSD	DTC_Conan	Un	chr7R	818412309-818426417	818412309	818426417	F	TSD=ACT-TCA	NA	NA
DTC_ScerLo7v1p1p1_Conan_chr7R-819453_TSD	DTC_Conan	Un	chr7R	819453018-819454456	819453018	819454456	R	TSD=AGC-AGC	NA	NA
DTC_ScerLo7v1p1p1_Conan_chr7R-825319_TSD	DTC_Conan	Un	chr7R	825319336-825328310	825319336	825328310	F	TSD=TAA-TAA	NA	NA
DTC_ScerLo7v1p1p1_Conan_chr7R-831487_TSD	DTC_Conan	Un	chr7R	831487276-831498391	831487276	831498391	R	TSD=GGC-GGC	NA	NA
DTC_ScerLo7v1p1p1_Conan_chr7R-832663_TSD	DTC_Conan	Un	chr7R	832663180-832671020	832663180	832671020	F	TSD=AGG-AGG	NA	NA
DTC_ScerLo7v1p1p1_Conan_chr7R-869976_TSD	DTC_Conan	Un	chr7R	869976585-869989978	869976585	869989978	R	TSD=TCC-CCC	NA	NA
DTC_ScerLo7v1p1p1_Conan_chr7R-871233_TSD	DTC_Conan	Un	chr7R	871233630-871243880	871233630	871243880	R	TSD=TAA-TAA	NA	NA
RLC_ScerLo7v1p1p1_Angela_chr1R-007635_TSD	RLC_Angela	A	chr1R	7635043-7643791	7635043	7643791	R	TSD=TATTT-TATTT	0.254	0.07
RLC_ScerLo7v1p1p1_Angela_chr1R-010069_TSD	RLC_Angela	A	chr1R	10069930-10078689	10069930	10078689	F	TSD=CATCA-CATCA	0.568	0.106
RLC_ScerLo7v1p1p1_Angela_chr1R-010317_TSD	RLC_Angela	A	chr1R	10317966-10326692	10317966	10326692	R	TSD=GACAC-CACAC	0.737	0.121
[truncated: 17,458 more rows]

[truncated: 24 more sheets: Supplementary Table 11, Supplementary Table 12, Supplementary Table 13, Supplementary Table 14, Supplementary Table 15, Supplementary Table 16, Supplementary Table 17, Supplementary Table 18, Supplementary Table 19, Supplementary Table 20, Supplementary Table 21, Supplementary Table 22, Supplementary Table 23, Supplementary Table 24, Supplementary Table 25, Supplementary Table 26, Supplementary Table 27, Supplementary Table 28, Supplementary Table 29, Supplementary Table 30 …]
